# Supplementary material for: To what extent do supervised drug consumption services incorporate non-injection routes of administration? A systematic scoping review documenting existing facilities
Source: Harm Reduct J. 2020 Oct 7;17:72. doi: 10.1186/s12954-020-00414-y (PMC7539556; doi:10.1186/s12954-020-00414-y)
Supplement: Supplementary file 5 — Additional file 5. Data extraction of SCS characteristics. [file 12954_2020_414_MOESM5_ESM.xlsx]

## Sheet: Clearly Identified
Country	City	SCS Name	Citation(s)	General SCS Characteristics											Services provided at SCS							Considerations
				Sanction status	Model	Layout	Routes of consumption	Hours of operation	Rules	Eligibility	Target population	Number of visitors	Other characteristics	Staff	Health services	Social services	Harm reduction supplies	Basic needs	Education	Shelter	Other services
Australia	Victoria	Berry Street	Campbell, L. 2007. Chemical intent: imagining the drug using client and the human service worker in harm minimization policy. PhD, Australian Catholic University, Victoria, Australia.	No			Inhalation			Youth residing in the facility				Berry Street staff								This is an atypical SCS - staff working with youth in residential settings, supervising their clients chroming only (no other drugs, routes of consumption, formal medical training, etc.), and only as a way to ensure the safety of the youth at the time of consumption.
			Drug and Crime Prevention Committee; Parliament of Victoria. 2002. Inquiry into the inhalation of volatile substances - discussion paper.		Integrated	Backyard of the residential facility	Inhalation		One youth who wanted to use inhalants was required to do it in the backyard under staff supervision and had to give his can to staff and take a break every 15-20 mins. Youth was also expected to talk about why he was using inhalants and how he was feeling.	Youth residing in the facility				Berry Street staff		Counselling				Residence		This is an atypical SCS - staff working with youth in residential settings, supervising their clients chroming only (no other drugs, routes of consumption, formal medical training, etc.), and only as a way to ensure the safety of the youth at the time of consumption.
Canada	Vancouver	327 Carrall Street SIS	Kerr, T; Oleson, M; Tyndall, MW; Montaner, J; Wood, E. 2005. A description of a peer-run supervised injection site for injection drug users. Journal of Urban Health: Bulletin of the New York Academy of Medicine, 82:2; 267-275. DOI: 10.1093/jurban/jti050	No	Specialized	Storefront space with a back room with two small tables divided by a temporary wall for injection and washroom; after four months, visitors were allowed to consume via inhalation in the washroom with a fan	Injection Inhalation	7 days/week 10pm-2am	Registration not required; sharing of drugs and injecting spaces, and assisted injection allowed; drug dealing, verbal/physical abuse, walking through injecting room with uncapped syringes, and 'jugging' prohibited					15 volunteers (12 injecting drug users, 1 registered nurse)		Peer support	Sterile syringes and water, filters, and spoons; syringe exchange	Coffee	Safer injecting and vein care education			In operation from April 7 to October 7, 2003 (three weeks after Insite opened). The volunteers began allowing visitors to smoke crack in the washroom four months into operation. This article focused on people accessing the site for injection. The number of visitors provided by the article is for the injection room and drop-in area only.
		Dr. Peter Centre Residence	McNeil, R; Dilley, LB; Guirguis-Younger, M; Hwang, SW; Small, W. 2014. Impact of supervised drug consumption services on access to and engagement with care at a palliative and supportive care facility for people living with HIV/AIDS: a qualitative study. Journal of the International AIDS Society, 17:18855. DOI: http://dx.doi.org/10.7448/IAS.17.1.18855	No (no federal exemption, but supported by the local health authority and CRNBC [College of Registered Nurses of British Columbia])	Integrated	Injection within resident’s rooms and inhalation accommodated in an outside area	Injection Inhalation	24 hours						Nurses	Specialized nursing care; highly active antiretroviral therapy (HAART); pain/symptom management; naloxone administration; stimulant toxicity management; methadone dispensing	Counselling	Harm reduction supplies (syringes, tourniquets, cookers, alcohol swabs, Pyrex stems, screens, mouthpieces)	Meals (nutrient-dense)	Safer injecting education and demonstrations	Residential facility (24 beds; rooms are considered private residences)	Emergency pull cords and sharps containers in rooms	There is also a supervised injection room in the Day Health Program, but the focus of this article is on the DPC Residence (a 24-bed residential palliative and supportive care program for people living with HIV).
		Pop-up SIS	Kerr, T; Mitra, S; Kennedy, MC; McNeil, R. 2017. Supervised injection facilities in Canada: past, present, and future. Harm Reduction Journal, 14:28. DOI: 10.1186/s12954-017-0154-1	Tolerated	Specialized	Tables within a tent	Injection Inhalation							Activists	Overdose response							Overdose prevention site (i.e., not a permanent SCS).
		VANDU's unsanctioned inhalation facility	Jozaghi, E; Lampkin, H; Andresen, MA. 2016. Peer-engagement and its role in reducing the risky behavior among crack and methamphetamine smokers in the Downtown Eastside community of Vancouver, Canada. Harm Reduction Journal, 13:19. DOI: 10.1186/s12954-016-0108-z.'	No	Integrated	Bathroom with ventilation system	Inhalation							Peers			Harm reduction supplies		Harm reduction education and/or help			Shut down in December 2013.
			Jozaghi, E; VANDU. 2014. A cost-benefit/cost-effectiveness analysis of an unsanctioned supervised smoking facility in the Downtown Eastside of Vancouver, Canada. Harm Reduction Journal, 11:30. DOI: 10.1186/1477-7517-11-30	No	Integrated	Inhalation room with fan accessible to one person at a time	Inhalation	Mon-Fri 10am-7pm Weekends 4-7pm				23,120 visits during 2012-13 1,843 visits/month (resulted in large lineup)		Peer volunteers	Overdose medical attention; access/referral to primary healthcare		Safer crack use kits (alcohol swabs, mouth pieces, screens, wooden push sticks, heat-resistant and shatter-proof glass pipes)					Shut down in December 2013.
			Kerr, T; Mitra, S; Kennedy, MC; McNeil, R. 2017. Supervised injection facilities in Canada: past, present, and future. Harm Reduction Journal, 14:28. DOI: 10.1186/s12954-017-0154-1				Inhalation															Closed after ~3 years of operation.
			McNeil, R; Kerr, T; Lampkin, H; Small, W. 2015. "We need somewhere to smoke crack": an ethnographic study of an unsanctioned safer smoking room in Vancouver, Canada. International Journal of Drug Policy, 26; 645-652	No	Integrated	Storefront location with a lobby, front desk area, injection room, and small adapted washroom with ventilation system accessible to one person at a time	Injection Inhalation	Weekdays 10am-8pm Weekends 4-8pm	Time limit of 5 mins (may be extended 5-10 mins); no crack pipe sharing					Peer volunteers			Harm reduction supplies		Harm reduction education		Drop-in services	Shut down in December 2013.
Denmark	Aarhus	Aarhus DCR	Kappel, N; Toth, E; Tegner, J; Lauridsen, S. 2016. A qualitative study of how Danish drug consumption rooms influence health and well-being among people who use drugs. Harm Reduction Journal, 13:20	Yes	Integrated	5 spaces for injection and 2 spaces for inhalation	Injection Inhalation	Weekdays and Saturdays 8am - 3pm	Registration (alias and type of drug planned to use) and formal agreement ( signature) to follow rules (no trade and no assistance to peers; accept staff intervention in case of overdose)	Pregnant women and minors excluded		176 users registered; 10-20 users/day	Staff training: advanced first aid training and effects/side effects of commonly used drugs 'Safe zones' around the SCS (police don't confiscate illegal drugs)	Nurses; nursing aids; social educator	Health clinic; referrals to other health clinics; intervention/treatment for severe intoxication	Referrals to drug treatment programs and services	Sterile equipment		Safer use education	Shelter		Most of this data was specific to the site, but some data (e.g., eligibility, rules, services) are provided for SCS in Denmark. The number of visitors provided in this article is not specific to the inhalation room.
			Toth, EC; Tegner, J; Lauridsen, S; Kappel, N. 2016. A cross-sectional national survey assessing self-reported drug intake behavior, contact with the primary sector and drug treatment among service users of Danish drug consumption rooms. Harm Reduction Journal, 13:27. DOI: 10.1186/s12954-016-0115-0		Integrated	Injection room, smoking room, health clinic	Injection Inhalation		Time limit: none			205 registered users (only 35 users at the time of the survey)	Denmark legislation (2012) allows municipalities to operate SCS and states that "...within the vicinity of the [SCS], police will not prosecute people who are over the age of 18 years, who possess drugs for their own use, and who have a prolonged use of and addition to illicit drugs." Medical advice is a focus of all SCS, but most users at Skyen and Aarhus don't receive it Staff cannot be in the …		Health clinic		Harm reduction supplies (syringes, needles, alcohol wipes, sterilized water, smoking foil, bicarbonate, smoking and cooking sets, etc.)		Medical advice	Shelter		The number of visitors is not specific to the inhalation room and is combined with the number of visitors to the injection room.
	Copenhagen	Maendenes Hjem	Gardner, A. 2017. Supervised injection facilities and social services: an evaluation of social service provision and treatment uptake from managerial perspectives. MPH, Mount Sinai, New York, United States of America.	Yes	Specialized	Various rooms for different purposes including an injection and smoking room	Injection Inhalation	7 days/week	Initial registration (alias, birthdate, municipality) and contract signed (receive first aid in emergencies and comply to rules); subsequent visits only disclose alias (monitoring purposes)	18 years of age		~3,800 users; 600 visits/day	SCS does not aim for treatment or abstinence for all users; anonymous (limited knowledge of users)	Nurses; therapists; paramedics; social workers	Intoxication intervention; referrals to healthcare (including local health/support and dental clinics); first aid	Education, employment, housing assistance; counselling and mental health services; case management; referrals to drug treatment programs and services	Clean injecting equipment	Showers; cafeteria (free meals)	Safer injecting education	Homeless shelter	Social/leisure activities	The number of visitors is not specific to the inhalation room (includes injection room visits as well and may be specific to the injection room). This article identifies the SCS as a "standalone" site, but describes that the SCS is integrated with other services.
		Skyen	Home Office. 2014. Drugs: international comparators.	Yes	Integrated	Spaces for injection and inhalation (air conditioned)	Injection Inhalation		Name not required for sign in, but encouraged to use nicknames consistently and some personal details are requested for monitoring purposes			~3800 incidences/week	Minor disturbances and police are called to attend the facility daily (do not prosecute drug possession for personal use if user over 18 years old with long-term/severe dependency) Two designated liaisons that are police officers who attend management board meetings (have good understanding of area/know users well) Site is supported by the police		Emergency response for overdose and accidental injuries	Counselling; referring users to other services	Clean equipment	Washing facilities		Co-located with Men's Home (homeless shelter)		The number of visitors is not specific to the inhalation room.
			Kappel, N; Toth, E; Tegner, J; Lauridsen, S. 2016. A qualitative study of how Danish drug consumption rooms influence health and well-being among people who use drugs. Harm Reduction Journal, 13:20	Yes	Integrated	8 spaces for injection and 6 spaces for inhalation	Injection Inhalation	7 days/week 6am-5am	Registration (alias and type of drug planned to use) and formal agreement (by signature) to abide by rules (no trade and no assistance to peers; accept staff intervention in case of overdose)	Prohibit pregnant women and minors		3092 registered visitors; 300 users/day	This is the busiest SCS in Denmark Staff training: advanced first aid training and effects/side effects of commonly used drugs 'Safe zones' around the SCS (police don't confiscate illegal drugs)	Nurses; social educators	Health clinic; referrals to other health clinics; intervention/treatment for severe intoxication	Counselling; referrals to drug treatment and other social services	Sterile equipment		Safer use education	Shelter (only for men)		Most of this data was specific to the site, but some data (e.g., eligibility, rules, services) are provided for SCS in Denmark. The number of visitors provided in this article is not specific to the inhalation room.
			Schaffer, D., Stover, H, Weichert, L. 2014. Drug consumption rooms in Europe - Models, best practice and challenges. Amsterdam, The Netherlands: Regenboog Group			7 spaces for inhalation	Inhalation		Visual control of user's substances	Must be regular or dependent users and 18 years old; first-time/occasional users and intoxicated persons excluded			2 staff members present at all times		Emergency response for overdose							All data provided in this article is specific to integrated or specialized sites, but the article does not identify Skyen's model. Most of the information provided here is for Europe in general.
			Toth, EC; Tegner, J; Lauridsen, S; Kappel, N. 2016. A cross-sectional national survey assessing self-reported drug intake behavior, contact with the primary sector and drug treatment among service users of Danish drug consumption rooms. Harm Reduction Journal, 13:27. DOI: 10.1186/s12954-016-0115-0		Integrated	Booths for injection and a separate room for inhalation	Injection Inhalation	23 hours/day	Time limit: ~30 mins				Denmark legislation (2012) allows municipalities to operate SCS and states that "...within the vicinity of the [SCS], police will not prosecute people who are over the age of 18 years, who possess drugs for their own use, and who have a prolonged use of and addition to illicit drugs." Medical advice is a focus of all SCS, but most users at Skyen and Aarhus don't receive it; Skyen had fewest users…		Health clinic	Counselling	Harm reduction supplies (syringes, needles, alcohol wipes, sterilized water, smoking foil, bicarbonate, smoking and cooking sets, etc.)		Medical advice	Shelter
Germany	Aachen	Drogenhilfe Aachen	ZEUS GmbH. 2003. Evaluation of the work of drug consumption rooms in the Federal Republic of Germany.	Yes	Integrated	~14 rooms for different purposes; 2 spaces for injection and 2 spaces for inhalation	Injection Inhalation	Mon-Fri 11am-4pm Sat 12-3pm	Cigarettes, alcohol, crack, and injecting in the neck (unless exception provided by doctor) are prohibited; 80 user passes maximum at a time	Underage users must have made the decision to consume and show understanding of their dependence/harmful consequences plus consent of parent/guardians (head of SCS can make ultimate decision if use is justified after careful consideration); people in substitution therapy are excluded		~80 consumptions/week	Minimum standards under German Narcotics Act (third law amending of the Act): "1. Appropriate and functional furnishings of the rooms that are meant to serve as drug consumption rooms 2. Prompt medical care in case of emergency has to be guaranteed 3. Medical counselling and help in order to reduce the risks involved in the consumption of narcotic drugs carried by addicts 4. Arrangement for furth…	Consumption room: "2 doctors (30 hrs, 19.25 hrs); 1 nurse (19.25 hrs); 2 social education workers (30 hrs, 38 hrs); freelancers (together 8 hrs); cleaner (10 hrs)" Cafe area: "1 manager for organization (30 hrs); 1 pedagogic manager (30 hrs); 2 social education workers (38 hrs); 4 people doing community service (35 hrs); 2 educators (38 hrs), 2 freelancers (together 8 hrs)	Basic medical care	Shelter arrangements; health counselling (HIV, Hepatitis, drug addiction, therapy); advice on safer-use, crack, legal, debts; referral to doctors, substitutes, therapy, crisis intervention, counselling (for relatives and children); SCS has external affiliations with counselling centres, social security office, therapy and work placements		Café (food); shower; laundry				Data provided specific to the site: layout, routes of consumption, hours, rules, number of visitors, and staff. Data provided specific to the state where the site is located: eligibility. Data provided specific to all sites in Germany: other characteristics, services provided within the SCS. The number of visitors is not specific to the inhalation room and is combined with the number of visitors …
		Suchthlife Aachen	AK Konsumraum. 2011. Drug consumption rooms in Germany: a situational assessment by the AK Konsumraum. Deutsche AIDS-Hilfe e.V. Berlin.	Yes	Integrated	5 spaces for injection; 2 of which are for inhalation	Injection Inhalation		Outsite supplies prohibited; no sale and distribution of drugs	Occasional and first-time users, people visibly intoxicated, people on substitution treatment, people who lack capacity to understand damage from drug use (particularly based on maturity) are excluded			German legislation stipulates 10 standards required for SCS: "1. Appropriate equipment of the premises that are intended to serve as a drug consumption room 2. Arrangements to ensure immediate provision of medical emergency care 3. Medical counselling and assistance for the purpose of risk minimisation in the use of narcotic drugs brought by the drug-addicted persons 4. Referral to abstinence-ori…	Staff with medical/nursing and/or pedagogic qualification; student assistants; freelancers	First aid; basic medical care; Hepatitis A & B vaccination	Onsite and bridge to psycho-social support; referrals to substitution treatment, detoxification and withdrawal	Syringe exchange; harm reduction supply distribution/for sale; condoms		Safer use principles and hepatitis infection education		Further referrals to services	Data on layout, routes of consumption, and other services are specific for Suchthlife (small amounts of data in other categories are also specific to this site); Data on eligibility pertain to SCS located in North Rhine-Westphalia where Suchthlife is located (Aachen) and the remaining data are in regards to Germany SCS in general.
	Bielefeld	Bielefeld DCR	Stover, HJ; Schaffer, D. 2014. SMOKE IT! Promoting a change of opiate consumption pattern - from injecting to inhaling. Harm Reduction Journal, 11:18. DOI: 10.1186/1477-7517-11-18	Yes			Injection Inhalation															This article provided no specific characteristics of the Bielefeld DCR other than sanction status and route of consumption.
		Drogenberatung Bielefeld e.V.	AK Konsumraum. 2011. Drug consumption rooms in Germany: a situational assessment by the AK Konsumraum. Deutsche AIDS-Hilfe e.V. Berlin.	Yes	Integrated	8 spaces for injection/intranasal and 8 spaces for inhalation	Injection Intranasal Inhalation		Outside supplies prohibited; no sale and distribution of drugs	Occasional and first-time users, people visibly intoxicated, people on substitution treatment, people who lack capacity to understand damage from drug use (particularly based on maturity) are excluded			German legislation stipulates 10 standards required for SCS: "1. Appropriate equipment of the premises that are intended to serve as a drug consumption room 2. Arrangements to ensure immediate provision of medical emergency care 3. Medical counselling and assistance for the purpose of risk minimisation in the use of narcotic drugs brought by the drug-addicted persons 4. Referral to abstinence-ori…	Staff with medical/nursing and/or pedagogic qualification; student assistants; freelancers	First aid; basic medical care; Hepatitis A & B vaccination	Onsite and bridge to psycho-social support; referrals to substitution treatment, detoxification and withdrawal	Syringe exchange; harm reduction supply distribution/for sale; condoms		Safer use principles and hepatitis infection education		Further referrals to services	Data on layout, routes of consumption, and other services are specific for Drogenberatung (small amounts of data in other categories are also specific to this site); Data on eligibility pertain to SCS located in North Rhine-Westphalia where Drogenberatung is located (Bielefeld) and the remaining data are in regards to Germany SCS in general.
	Berlin	Birkenstube	AK Konsumraum. 2011. Drug consumption rooms in Germany: a situational assessment by the AK Konsumraum. Deutsche AIDS-Hilfe e.V. Berlin.	Yes	Mobile	6 spaces for injection/intranasal and 4 spaces for inhalation	Injection Intranasal Inhalation		Outside supplies prohibited; no sale and distribution of drugs	Occasional and first-time users excluded			German legislation stipulates 10 standards required for SCS: "1. Appropriate equipment of the premises that are intended to serve as a drug consumption room 2. Arrangements to ensure immediate provision of medical emergency care 3. Medical counselling and assistance for the purpose of risk minimisation in the use of narcotic drugs brought by the drug-addicted persons 4. Referral to abstinence-ori…	Staff with medical/nursing and/or pedagogic qualification; student assistants; freelancers	First aid; basic medical care; Hepatitis A & B vaccination; HIV and HCV quick tests	Onsite and bridge to psycho-social support; referrals to substitution treatment, detoxification and withdrawal	Syringe exchange; harm reduction supply distribution/for sale; condoms		Safer use principles and hepatitis infection education		Further referrals to services	Data on layout, routes of consumption, and other services are specific for Birkenstube(small amounts of data in other categories are also specific to this site); the remaining data are in regards to Germany SCS in general.
		Fixpunkt	AK Konsumraum. 2011. Drug consumption rooms in Germany: a situational assessment by the AK Konsumraum. Deutsche AIDS-Hilfe e.V. Berlin.	Yes	Mobile	2 mobile consumption rooms; 3 spaces for injection/intranasal	Injection Intranasal		Outside supplies prohibited; no sale and distribution of drugs	Occasional and first-time users excluded			German legislation stipulates 10 standards required for SCS: "1. Appropriate equipment of the premises that are intended to serve as a drug consumption room 2. Arrangements to ensure immediate provision of medical emergency care 3. Medical counselling and assistance for the purpose of risk minimisation in the use of narcotic drugs brought by the drug-addicted persons 4. Referral to abstinence-ori…	Staff with medical/nursing and/or pedagogic qualification; student assistants; freelancers	First aid; basic medical care; Hepatitis A & B vaccination; HIV and HCV quick tests	Onsite and bridge to psycho-social support; referrals to substitution treatment, detoxification and withdrawal	Syringe exchange; harm reduction supply distribution/for sale; condoms		Safer use principles and hepatitis infection education		Further referrals to services	Data on layout, routes of consumption, and other services are specific for Fixpunkt (small amounts of data in other categories are also specific to this site); the remaining data are in regards to Germany SCS in general.
		SKA	Stover, HJ; Schaffer, D. 2014. SMOKE IT! Promoting a change of opiate consumption pattern - from injecting to inhaling. Harm Reduction Journal, 11:18. DOI: 10.1186/1477-7517-11-18	Yes			Injection Inhalation															This article provided no specific characteristics of SKA other than sanction status and route of consumption.
	Bochum	Krisenhilfe Bochum	AK Konsumraum. 2011. Drug consumption rooms in Germany: a situational assessment by the AK Konsumraum. Deutsche AIDS-Hilfe e.V. Berlin.	Yes	Integrated	5 spaces for injection/intranasal and 3 spaces for inhalation	Injection Intranasal Inhalation		Outside supplies prohibited; no sale and distribution of drugs	Occasional and first-time users, people visibly intoxicated, people on substitution treatment, people who lack capacity to understand damage from drug use (particularly based on maturity) are excluded			German legislation stipulates 10 standards required for SCS: "1. Appropriate equipment of the premises that are intended to serve as a drug consumption room 2. Arrangements to ensure immediate provision of medical emergency care 3. Medical counselling and assistance for the purpose of risk minimisation in the use of narcotic drugs brought by the drug-addicted persons 4. Referral to abstinence-ori…	Staff with medical/nursing and/or pedagogic qualification; student assistants; freelancers	First aid; basic medical care; Hepatitis A & B vaccination	Onsite and bridge to psycho-social support; referrals to substitution treatment, detoxification and withdrawal	Syringe exchange; harm reduction supply distribution/for sale; condoms		Safer use principles and hepatitis infection education		Further referrals to services	Data on layout, routes of consumption, and other services are specific for Krisenhilfe Bochum (small amounts of data in other categories are also specific to this site); Data on eligibility pertain to SCS located in North Rhine-Westphalia where Krisenhilfe Bochum is located (Bochum) and the remaining data are in regards to Germany SCS in general.
	Bonn	DCR Bonn	Schaffer, D., Stover, H, Weichert, L. 2014. Drug consumption rooms in Europe - Models, best practice and challenges. Amsterdam, The Netherlands: Regenboog Groep		Integrated	Ground floor: care area with lounge and kitchen First floor: counselling centre for drug use Second floor: medical clinic (outpatient) Third floor: crisis intervention (inpatient; short term; maximum 6 clients) Backyard: 5 spaces for injection and 3 spaces for inhalation	Injection Inhalation		Visual control of user's substances	Must be regular or dependent users and 18 years old; first-time/occasional users and intoxicated persons excluded			2 staff members present at all times		Medical outpatient clinic; inpatient crisis intervention (short term [3 weeks], 5 users maximum); wound care; emergency overdose response; substitution treatment	Counselling centre providing psychosocial support for users in substitution treatment	Needle and syringe exchange	Café; shower; laundry				Some of the information provided here is for Europe in general, while other data is provided specific to this site.
		Verein für Gefährdetenhilfe	AK Konsumraum. 2011. Drug consumption rooms in Germany: a situational assessment by the AK Konsumraum. Deutsche AIDS-Hilfe e.V. Berlin.	Yes	Integrated	5 spaces for injection/intranasal and 3 spaces for inhalation	Injection Intranasal Inhalation		Outside supplies prohibited; no sale and distribution of drugs	Occasional and first-time users, people visibly intoxicated, people on substitution treatment, people who lack capacity to understand damage from drug use (particularly based on maturity) are excluded			German legislation stipulates 10 standards required for SCS: "1. Appropriate equipment of the premises that are intended to serve as a drug consumption room 2. Arrangements to ensure immediate provision of medical emergency care 3. Medical counselling and assistance for the purpose of risk minimisation in the use of narcotic drugs brought by the drug-addicted persons 4. Referral to abstinence-ori…	Staff with medical/nursing and/or pedagogic qualification; student assistants; freelancers	First aid; basic medical care; Hepatitis A & B vaccination	Onsite and bridge to psycho-social support; referrals to substitution treatment, detoxification and withdrawal	Syringe exchange; harm reduction supply distribution/for sale; condoms		Safer use principles and hepatitis infection education		Further referrals to services	Data on layout, routes of consumption, and other services are specific for Verein fur Gefahrdetenhilfe (small amounts of data in other categories are also specific to this site); Data on eligibility pertain to SCS located in North Rhine-Westphalia where Verein fur Gefahrdetenhilfe is located (Bonn) and the remaining data are in regards to Germany SCS in general.
	Cologne	Kontaktstelle für Drogenabhängige	ZEUS GmbH. 2003. Evaluation of the work of drug consumption rooms in the Federal Republic of Germany.	Yes	Integrated	~14 rooms for different purposes; 2 spaces for injection and 1 space for inhalation); smallest facility in Germany at the time	Injection Inhalation	Mon 8am-1pm Tue-Fri 8.15am-1pm and 2pm-7:15pm	Tablet/oral/cocktail consumption not allowed	Underage users must have made the decision to consume and show understanding of their dependence/harmful consequences plus consent of parent/guardians (head of SCS can make ultimate decision if use is justified after careful consideration); people in substitution therapy are excluded		30 consumptions/week	Minimum standards under German Narcotics Act (third law amending of the Act): "1. Appropriate and functional furnishings of the rooms that are meant to serve as drug consumption rooms 2. Prompt medical care in case of emergency has to be guaranteed 3. Medical counselling and help in order to reduce the risks involved in the consumption of narcotic drugs carried by addicts 4. Arrangement for furth…	Consumption room: "1 doctor (12-15 hrs); 3 qualified medical employees (together 106 hrs)" Rest of the SCS: "1 manager (13 hrs); 9 social education workers (29 hrs); 2 social education workers (38.5hrs); 4 people doing community service; for the overnight accommodation 1 manager (13 hrs); 6 social education workers (19.25 hrs); 8 student freelancers (together 72 hrs)"	Basic medical care	Shelter arrangements; health counselling (HIV, Hepatitis, drug addiction, therapy); advice on safer-use, crack, legal, debts; referral to doctors, substitutes, therapy, crisis intervention, counselling (for relatives and children); SCS has external affiliations with counselling centres, social security office, therapy and work placements; the program “Soforthilfe” (immediate help)		Food; shower; laundry		Bedrooms		Data provided specific to the site: layout, routes of consumption, hours, rules, number of visitors, staff, shelter, and social services. Data provided specific to the state where the site is located: eligibility. Data provided specific to all sites in Germany: other characteristics, services provided within the SCS. The number of visitors is not specific to the inhalation room and is combined wi…
	Dortmund	KICK - Aide-Hilfe	AK Konsumraum. 2011. Drug consumption rooms in Germany: a situational assessment by the AK Konsumraum. Deutsche AIDS-Hilfe e.V. Berlin.	Yes	Integrated	8 spaces for injection and 8 spaces for inhalation/intranasal	Injection Intranasal Inhalation		Outside supplies prohibited; no sale and distribution of drugs	Occasional and first-time users, people visibly intoxicated, people on substitution treatment, people who lack capacity to understand damage from drug use (particularly based on maturity) are excluded			German legislation stipulates 10 standards required for SCS: "1. Appropriate equipment of the premises that are intended to serve as a drug consumption room 2. Arrangements to ensure immediate provision of medical emergency care 3. Medical counselling and assistance for the purpose of risk minimisation in the use of narcotic drugs brought by the drug-addicted persons 4. Referral to abstinence-ori…	Staff with medical/nursing and/or pedagogic qualification; student assistants; freelancers	First aid; basic medical care; Hepatitis A & B vaccination; HIV & HCV quick test (TEST IT)	Onsite and bridge to psycho-social support; referrals to substitution treatment, detoxification and withdrawal	Syringe exchange; harm reduction supply distribution/for sale; condoms		Safer use principles and hepatitis infection education		Further referrals to services	Data on layout, routes of consumption, and other services are specific for KICK (small amounts of data in other categories are also specific to this site); Data on eligibility pertain to SCS located in North Rhine-Westphalia where KICK is located (Dortmund) and the remaining data are in regards to Germany SCS in general.
			Stover, HJ; Schaffer, D. 2014. SMOKE IT! Promoting a change of opiate consumption pattern - from injecting to inhaling. Harm Reduction Journal, 11:18. DOI: 10.1186/1477-7517-11-18	Yes			Injection Inhalation															This article provided no specific characteristics of KICK other than sanction status and route of consumption.
	Dusseldorf	Düsseldorfer Drogenhilfe e.V.	AK Konsumraum. 2011. Drug consumption rooms in Germany: a situational assessment by the AK Konsumraum. Deutsche AIDS-Hilfe e.V. Berlin.	Yes	Integrated	6 spaces for injection/intranasal and 3 spaces for inhalation/intranasal	Injection Intranasal Inhalation		Outside supplies prohibited; no sale and distribution of drugs	Occasional and first-time users, people visibly intoxicated, people on substitution treatment, people who lack capacity to understand damage from drug use (particularly based on maturity) are excluded			German legislation stipulates 10 standards required for SCS: "1. Appropriate equipment of the premises that are intended to serve as a drug consumption room 2. Arrangements to ensure immediate provision of medical emergency care 3. Medical counselling and assistance for the purpose of risk minimisation in the use of narcotic drugs brought by the drug-addicted persons 4. Referral to abstinence-ori…	Staff with medical/nursing and/or pedagogic qualification; student assistants; freelancers	First aid; basic medical care; Hepatitis A & B vaccination	Onsite and bridge to psycho-social support; referrals to substitution treatment, detoxification and withdrawal	Syringe exchange; harm reduction supply distribution/for sale; condoms		Safer use principles and hepatitis infection education		Further referrals to services	Data on layout, routes of consumption, and other services are specific for Düsseldorfer Drogenhilfe e.V. (small amounts of data in other categories are also specific to this site); Data on eligibility pertain to SCS located in North Rhine-Westphalia where Düsseldorfer Drogenhilfe e.V. is located (Dusseldorf) and the remaining data are in regards to Germany SCS in general.
	Essen	Krisenhilfe Essen	ZEUS GmbH. 2003. Evaluation of the work of drug consumption rooms in the Federal Republic of Germany.	Yes	Integrated	~30 rooms for different purposes; 8 spaces for injection and 4 spaces for inhalation	Injection Inhalation	Mon-Fri 8am-4am Sat, Sun, holidays 11:15am-6pm	Medicaments consumption not allowed	Underage users must have made the decision to consume and show understanding of their dependence/harmful consequences plus consent of parent/guardians (head of SCS can make ultimate decision if use is justified after careful consideration); people in substitution therapy are excluded; only Essen residents allowed (residents outside of Essen allowed only once they have withdrawal symptoms)		660 consumptions/week	Minimum standards under German Narcotics Act (third law amending of the Act): "1. Appropriate and functional furnishings of the rooms that are meant to serve as drug consumption rooms 2. Prompt medical care in case of emergency has to be guaranteed 3. Medical counselling and help in order to reduce the risks involved in the consumption of narcotic drugs carried by addicts 4. Arrangement for furth…	"1 doctor (10 hrs); mobile doctor (6 hrs), social education workers (together 42 hrs); 2 nurses (together 68.5 hrs); ~20 freelancers (together 144 hrs); employee for cleaning"	Basic medical and ambulant medical care	Shelter arrangements; health counselling (HIV, Hepatitis, drug addiction, therapy); advice on safer-use, crack, legal, debts; referral to doctors, substitutes, therapy, crisis intervention, counselling (for relatives and children); SCS has external affiliations with counselling centres, social security office, therapy and work placements; prevention programmes; detoxification		Food; shower; laundry		Overnight accommodation; sleeping places	Street work	Data provided specific to the site: layout, routes of consumption, hours, number of visitors, staff, eligibility, health services, social services, shelter, and other services. Data provided specific to the state where the site is located: eligibility. Data provided specific to all sites in Germany: other characteristics, services provided within the SCS. The number of visitors is not specific to…
		Suchthilife direkt Essen	AK Konsumraum. 2011. Drug consumption rooms in Germany: a situational assessment by the AK Konsumraum. Deutsche AIDS-Hilfe e.V. Berlin.	Yes	Integrated	8 spaces for injection/intranasal and 5 spaces for inhalation	Injection Intranasal Inhalation		Outside supplies prohibited; no sale and distribution of drugs	Occasional and first-time users, people visibly intoxicated, people on substitution treatment, people who lack capacity to understand damage from drug use (particularly based on maturity) are excluded			German legislation stipulates 10 standards required for SCS: "1. Appropriate equipment of the premises that are intended to serve as a drug consumption room 2. Arrangements to ensure immediate provision of medical emergency care 3. Medical counselling and assistance for the purpose of risk minimisation in the use of narcotic drugs brought by the drug-addicted persons 4. Referral to abstinence-ori…	Staff with medical/nursing and/or pedagogic qualification; student assistants; freelancers	First aid (including emergency); basic medical care; Hepatitis A & B vaccination	Onsite and bridge to psycho-social support; referrals to substitution treatment, detoxification and withdrawal	Syringe exchange; harm reduction supply distribution/for sale; condoms		Safer use principles and hepatitis infection education		Further referrals to services	Data on layout, routes of consumption, and other services are specific for Suchthilife direkt Essen (small amounts of data in other categories are also specific to this site); Data on eligibility pertain to SCS located in North Rhine-Westphalia where Suchthilife direkt Essen is located (Essen) and the remaining data are in regards to Germany SCS in general.
		The Essen DCR	Scherbaum, N; Specka, M; Schifano, F; Bombeck, J; Marrziniak, B. 2010. Longitudinal observation of a sample of German drug consumption facility clients. Substance Use & Misuse, 45; 176-189. DOI: 10.3109/10826080902873044	Yes	Integrated	8 spaces for injection and 4 spaces for inhalation	Injection Inhalation	Weekdays 12 hours Weekends 7 hours		People in substitution treatment and not residents excluded			Social welfare departments fund the SCS; users usually self-referred	Social workers	Basic medical treatment; emergency help	Low-threshold maintenance clinic; drug counselling service		Canteen		Rest/sleeping area		Data on eligibility are Germany wide, and therefore apply to this SCS.
	Frankfurt	Drogennotdienst Frankfurt	AK Konsumraum. 2011. Drug consumption rooms in Germany: a situational assessment by the AK Konsumraum. Deutsche AIDS-Hilfe e.V. Berlin.	Yes	Integrated	10 spaces for injection/intranasal and 5 spaces for inhalation	Injection Intranasal Inhalation		Outside supplies prohibited; no sale and distribution of drugs	Occasional and first-time users excluded			German legislation stipulates 10 standards required for SCS: "1. Appropriate equipment of the premises that are intended to serve as a drug consumption room 2. Arrangements to ensure immediate provision of medical emergency care 3. Medical counselling and assistance for the purpose of risk minimisation in the use of narcotic drugs brought by the drug-addicted persons 4. Referral to abstinence-ori…	Staff with medical/nursing and/or pedagogic qualification; student assistants; freelancers	First aid; basic medical care; Hepatitis A & B vaccination	Onsite and bridge to psycho-social support; referrals to substitution treatment, detoxification and withdrawal	Syringe exchange; harm reduction supply distribution/for sale; condoms		Safer use principles and hepatitis infection education		Further referrals to services	Data on layout, routes of consumption, and other services are specific for Drogennotdienst (small amounts of data in other categories are also specific to this site); the remaining data are in regards to Germany SCS in general.
		Eastside	AK Konsumraum. 2011. Drug consumption rooms in Germany: a situational assessment by the AK Konsumraum. Deutsche AIDS-Hilfe e.V. Berlin.	Yes	Integrated	8 spaces for injection/intranasal; 2 of those spaces are for inhalation	Injection Intranasal Inhalation		Outside supplies prohibited; no sale and distribution of drugs	Occasional and first-time users excluded			German legislation stipulates 10 standards required for SCS: "1. Appropriate equipment of the premises that are intended to serve as a drug consumption room 2. Arrangements to ensure immediate provision of medical emergency care 3. Medical counselling and assistance for the purpose of risk minimisation in the use of narcotic drugs brought by the drug-addicted persons 4. Referral to abstinence-ori…	Staff with medical/nursing and/or pedagogic qualification; student assistants; freelancers	First aid; basic medical care; Hepatitis A & B vaccination	Onsite and bridge to psycho-social support; referrals to substitution treatment, detoxification and withdrawal	Syringe exchange; harm reduction supply distribution/for sale; condoms		Safer use principles and hepatitis infection education		Further referrals to services	Data on layout, routes of consumption, and other services are specific for Eastside (small amounts of data in other categories are also specific to this site); the remaining data are in regards to Germany SCS in general.
		Elbestraße	Stover, H., Forster, S., Padberg, C. n.d. Monitoring report of the 4 drug consumption rooms (DCRs) in Frankfurt/Germany (1 Jan - 31 Dec. 2014). Executive Summary. Institute of Addiction Research.	Yes			Injection Inhalation															Very little data pertaining to Elbestrabe characteristics; majority on user characteristics in aggregate.
		Nidda 49	AK Konsumraum. 2011. Drug consumption rooms in Germany: a situational assessment by the AK Konsumraum. Deutsche AIDS-Hilfe e.V. Berlin.	Yes	Integrated	12 spaces for injection/intranasal/inhalation	Injection Intranasal Inhalation		Outside supplies prohibited; no sale and distribution of drugs	Occasional and first-time users excluded			German legislation stipulates 10 standards required for SCS: "1. Appropriate equipment of the premises that are intended to serve as a drug consumption room 2. Arrangements to ensure immediate provision of medical emergency care 3. Medical counselling and assistance for the purpose of risk minimisation in the use of narcotic drugs brought by the drug-addicted persons 4. Referral to abstinence-ori…	Staff with medical/nursing and/or pedagogic qualification; student assistants; freelancers	First aid; basic medical care; Hepatitis A & B vaccination	Onsite and bridge to psycho-social support; referrals to substitution treatment, detoxification and withdrawal	Syringe exchange; harm reduction supply distribution/for sale; condoms		Safer use principles and hepatitis infection education		Further referrals to services; KISS groups; 1x/week KISS café	Data on layout, routes of consumption, and other services are specific for Nidda 49 (small amounts of data in other categories are also specific to this site); the remaining data are in regards to Germany SCS in general. There is no definition or explanation of what the KISS group consists of in the article.
			Stover, HJ; Schaffer, D. 2014. SMOKE IT! Promoting a change of opiate consumption pattern - from injecting to inhaling. Harm Reduction Journal, 11:18. DOI: 10.1186/1477-7517-11-18	Yes			Injection Inhalation															This article provided no specific characteristics of Nidda 49 other than sanction status and route of consumption.
		La Strada	AK Konsumraum. 2011. Drug consumption rooms in Germany: a situational assessment by the AK Konsumraum. Deutsche AIDS-Hilfe e.V. Berlin.	Yes	Integrated	7 spaces for injection/intranasal	Injection Intranasal		Outside supplies prohibited; no sale and distribution of drugs	Occasional and first-time users excluded			German legislation stipulates 10 standards required for SCS: "1. Appropriate equipment of the premises that are intended to serve as a drug consumption room 2. Arrangements to ensure immediate provision of medical emergency care 3. Medical counselling and assistance for the purpose of risk minimisation in the use of narcotic drugs brought by the drug-addicted persons 4. Referral to abstinence-ori…	Staff with medical/nursing and/or pedagogic qualification; student assistants; freelancers	First aid; basic medical care; Hepatitis A & B vaccination	Onsite and bridge to psycho-social support; referrals to substitution treatment, detoxification and withdrawal	Syringe exchange; harm reduction supply distribution/for sale; condoms		Safer use principles and hepatitis infection education		Further referrals to services	Data on layout, routes of consumption, and other services are specific for La Strada (small amounts of data in other categories are also specific to this site); the remaining data are in regards to Germany SCS in general.
			Stover, HJ; Schaffer, D. 2014. SMOKE IT! Promoting a change of opiate consumption pattern - from injecting to inhaling. Harm Reduction Journal, 11:18. DOI: 10.1186/1477-7517-11-18	Yes			Injection Inhalation															This article provided no specific characteristics of La Strada other than sanction status and route of consumption.
	Hamburg	Abrigado	Stoever, H. 2002. Consumption rooms - a middle ground between health and public order concerns. Journal of Drug Issues, 597-606.	Yes		4 spaces for injecting and 4 spaces for inhalation	Injection Inhalation	33 hours/week	Violence, dealing, sharing of equipment and drugs, and staff assisting users prohibited; time limit	Active users; 18 years of age; not engaged in substitution therapy; accept rules		~79 visitors										City was not provided by the article, but does indicate that DCRs discussed in the article are in five large German cities. Based on other articles, an assumption was made that Abrigado is located in the city of Hamburg. Site-specific data for Abrigado included layout, routes of consumption, hours, and number of visitors. Data pertaining to rules and eligibility are based on general data provided…
			ZEUS GmbH. 2003. Evaluation of the work of drug consumption rooms in the Federal Republic of Germany.	Yes	Integrated	10 rooms for different purposes; 4 spaces for injection and 4 spaces for inhalation	Injection Inhalation	Mon-Fri 1:30-7pm if there is enough staff, also open holidays		Underage users must have made the decision to consume and show understanding of their dependence/harmful consequences plus consent of parent/guardians (head of SCS can make ultimate decision if use is justified after careful consideration)		Average of 320 visitors (2001)	Minimum standards under German Narcotics Act (third law amending of the Act): "1. Appropriate and functional furnishings of the rooms that are meant to serve as drug consumption rooms 2. Prompt medical care in case of emergency has to be guaranteed 3. Medical counselling and help in order to reduce the risks involved in the consumption of narcotic drugs carried by addicts 4. Arrangement for furth…	"2 social education workers (30 hrs); 2 social education workers (40 hrs); 2 nurses (30 hrs); 8 freelancers"	Basic medical care	Shelter arrangements; health counselling (HIV, Hepatitis, drug addiction, therapy); advice on safer-use, crack, legal, debts; consultations; referral to doctors, substitutes, therapy, crisis intervention, counselling (for relatives and children); SCS has external affiliations with counselling centres, social security office, therapy and work placements		Café and food; store; washing facilities; toilets; shower; laundry				Data provided specific to the site: layout, routes of consumption, hours, number of visitors, staff, social services, and basic needs. Data provided specific to the state where the site is located: eligibility. Data provided specific to all sites in Germany: other characteristics, services provided within the SCS. The number of visitors is not specific to the inhalation room and is combined with …
		DroBill	Stoever, H. 2002. Consumption rooms - a middle ground between health and public order concerns. Journal of Drug Issues, 597-606.	Yes		6 spaces for injection and 1 space for inhalation	Injection Inhalation	30 hours/week	Violence, dealing, sharing of equipment and drugs, and staff assisting users prohibited; time limit	Active users; 18 years of age; not engaged in substitution therapy; accept rules		~3 visitors/day, rising trend										City was not provided by the article, but does indicate that DCRs discussed in the article are in five large German cities. Based on other articles, an assumption was made that DroBill is located in the city of Hamburg. Site-specific data for DroBill included layout, routes of consumption, hours, and number of visitors. Data pertaining to rules and eligibility are based on general data provided b…
			ZEUS GmbH. 2003. Evaluation of the work of drug consumption rooms in the Federal Republic of Germany.	Yes	Integrated	8 rooms for different purposes; 8 spaces for injection and 1 space for inhalation	Injection Inhalation	Mon, Tue 11am-6pm Wed 10am-7pm Fri 1pm-4am		Underage users must have made the decision to consume and show understanding of their dependence/harmful consequences plus consent of parent/guardians (head of SCS can make ultimate decision if use is justified after careful consideration)		~20 visits/week in 2001 (consumption room); ~90 visits in 2000 (Café)	Minimum standards under German Narcotics Act (third law amending of the Act): "1. Appropriate and functional furnishings of the rooms that are meant to serve as drug consumption rooms 2. Prompt medical care in case of emergency has to be guaranteed 3. Medical counselling and help in order to reduce the risks involved in the consumption of narcotic drugs carried by addicts 4. Arrangement for furth…	"1 project coordinator; 1 pedagogue (30 hrs); 2 social education workers (30 hrs, 19.25 hrs); 2 educators (30hrs); 1 freelancer (8.5 hrs)"	Basic medical care; acupuncture	Shelter arrangements; health counselling (HIV, Hepatitis, drug addiction, therapy); advice on safer-use, crack, legal, debts; referral to doctors, substitutes, therapy, crisis intervention, counselling (for relatives and children); SCS has external affiliations with counselling centres, social security office, therapy and work placements		Food; shower; laundry				Data provided specific to the site: layout, routes of consumption, hours, number of visitors, staff, other characteristics, and health services. Data provided specific to the state where the site is located: eligibility. Data provided specific to all sites in Germany: other characteristics, services provided within the SCS. The number of visitors is not specific to the inhalation room and is comb…
		Drob Inn	AK Konsumraum. 2011. Drug consumption rooms in Germany: a situational assessment by the AK Konsumraum. Deutsche AIDS-Hilfe e.V. Berlin.	Yes	Integrated	10 spaces for injection and 5 spaces for inhalation/intranasal	Injection Inhalation Intranasal		Outside supplies prohibited; no sale and distribution of drugs	Occasional and first-time users excluded			German legislation stipulates 10 standards required for SCS: "1. Appropriate equipment of the premises that are intended to serve as a drug consumption room 2. Arrangements to ensure immediate provision of medical emergency care 3. Medical counselling and assistance for the purpose of risk minimisation in the use of narcotic drugs brought by the drug-addicted persons 4. Referral to abstinence-ori…	Staff with medical/nursing and/or pedagogic qualification; student assistants; freelancers	First aid; basic medical care; Hepatitis A & B vaccination; HIV and HCV tests	Onsite and bridge to psycho-social support; referrals to substitution treatment, detoxification and withdrawal	Syringe exchange; harm reduction supply distribution/for sale; condoms		Safer use principles and hepatitis infection education			Data on layout and routes of consumption are specific for Drob Inn (small amounts of data in other categories are also specific to this site); the remaining data are in regards to Germany SCS in general.
			Stoever, H. 2002. Consumption rooms - a middle ground between health and public order concerns. Journal of Drug Issues, 597-606.	Yes		7 spaces for injection and 3 spaces for inhalation	Injection Inhalation	47.5 hours/week	Violence, dealing, sharing of equipment and drugs, and staff assisting users prohibited; time limit	Active users; 18 years of age; not engaged in substitution therapy; accept rules		600-700 visitors/day; 200-300 users/day										City was not provided by the article, but does indicate that DCRs discussed in the article are in five large German cities. Based on other articles, an assumption was made that Drob Inn is located in the city of Hamburg. Site-specific data for Drob Inn included layout, routes of consumption, hours, and number of visitors. Data pertaining to rules and eligibility are based on general data provided…
			ZEUS GmbH. 2003. Evaluation of the work of drug consumption rooms in the Federal Republic of Germany.	Yes	Integrated	15 rooms for different purposes; 7 spaces for injection and 3 spaces for inhalation	Injection Inhalation	Mon 9am-7pm Tues 2:30-7pm Wed-Fri 9am-7pm Sat 11am-4pm	Alcohol and cannabis prohibited	Underage users must have made the decision to consume and show understanding of their dependence/harmful consequences plus consent of parent/guardians (head of SCS can make ultimate decision if use is justified after careful consideration)		1220 visitors/week (consumption room); 4390 visitors in 2001 (Café)	Minimum standards under German Narcotics Act (third law amending of the Act): "1. Appropriate and functional furnishings of the rooms that are meant to serve as drug consumption rooms 2. Prompt medical care in case of emergency has to be guaranteed 3. Medical counselling and help in order to reduce the risks involved in the consumption of narcotic drugs carried by addicts 4. Arrangement for furth…	"1 manager (38.5 hours); 9.25 social education worker jobs (38.5 hours); 1.5 bus driver jobs (38.5 hours); student freelancers (~240 hours); nurses; doctor; administration employees; kitchen staff; cleaners"	Basic medical care	Shelter arrangements; health counselling (HIV, Hepatitis, drug addiction, therapy); advice on safer-use, crack, legal, debts; referral to doctors, substitutes, therapy, crisis intervention, counselling (for relatives and children); SCS has external affiliations with counselling centres, social security office, therapy and work placements		Food, shower, laundry service		Assistance in housing projects placements		Data provided specific to the site: layout, routes of consumption, hours, rules, number of visitors, staff, and shelter. Data provided specific to the state where the site is located: eligibility. Data provided specific to all sites in Germany: other characteristics, services provided within the SCS. The number of visitors is not specific to the inhalation room and is combined with the number of …
			Zurhold, H; Degkwitz, P; Verthein, U; Hasen, C. 2003. Drug consumption rooms in Hamburg, Germany: evaluation of the effects on harm reduction and the reduction of public nuisance. Journal of Drug Issues, 664-688.	Yes	Integrated	7 spaces for injection and 3 spaces for inhalation	Injection Inhalation	6 days/week; 49.5 hours/week	Violence towards staff/users, sexism, drug dealing, equipment and drug sharing, and assisting other users prohibited; 20 minute time limit	Occasional and first-time users excluded; users who are dependent, experience, adults, determined to use eligible; users in maintenance treatment allowed	Public drug users in the open drug scene	490 visitors	Staff trained in first aid; equipment available for resuscitation (emergency protocols); opened Dec 1997 Objectives include abstinence and health promotion, nuisance reduction Waiting period: 30-90 mins	Social workers; psychologists; nurses; doctors on occasion	Emergency medical response	Social/drug counselling; referrals to detoxification, drug treatment	Syringe exchange		Safer drug use advice			Small amount of data specific to Drob Inn; the rest of the article provides characteristics on SCS in Hamburg and in Germany in general. The number of visitors is not specific to the inhalation room and is combined with the number of visitors to the injection room.
		Fixstern	Stoever, H. 2002. Consumption rooms - a middle ground between health and public order concerns. Journal of Drug Issues, 597-606.	Yes		6 spaces for injection and 3 spaces for inhalation	Injection Inhalation	45 hours/week	Violence, dealing, sharing of equipment and drugs, and staff assisting users prohibited; time limit	Active users; 18 years of age; not engaged in substitution therapy; accept rules		100-150 visitors										City was not provided by the article, but does indicate that DCRs discussed in the article are in five large German cities. Based on other articles, an assumption was made that Fixstern is located in the city of Hamburg. Site-specific data for Fixstern included layout, routes of consumption, hours, and number of visitors. Data pertaining to rules and eligibility are based on general data provided…
			ZEUS GmbH. 2003. Evaluation of the work of drug consumption rooms in the Federal Republic of Germany.	Yes	Integrated	~10 rooms for different purposes; 6 spaces for injection and 3 spaces for inhalation	Injection Inhalation	Mon 1pm-4am Tues, Thurs, Fri 10am-4am Wed (women only) 10am-1pm Sat 2-7pm Also open holidays if possible	Alcohol and cannabis prohibited	Underage users must have made the decision to consume and show understanding of their dependence/harmful consequences plus consent of parent/guardians (head of SCS can make ultimate decision if use is justified after careful consideration)		380 visits/week (consumption room); 1260 visits in 2001 (Café)	Minimum standards under German Narcotics Act (third law amending of the Act): "1. Appropriate and functional furnishings of the rooms that are meant to serve as drug consumption rooms 2. Prompt medical care in case of emergency has to be guaranteed 3. Medical counselling and help in order to reduce the risks involved in the consumption of narcotic drugs carried by addicts 4. Arrangement for furth…	"6 social education workers (38.5 hrs); 2 social education workers (19.5 hrs); 3 nurses (38.5 hrs); ~8 freelancers; 1 disinfector/bus driver"	Basic medical care	Shelter arrangements; health counselling (HIV, Hepatitis, drug addiction, therapy); advice on safer-use, crack, legal, debts; referral to doctors, substitutes, therapy, crisis intervention, counselling (for relatives and children); SCS has external affiliations with counselling centres, social security office, therapy and work placements		Food; shower; laundry				Data provided specific to the site: layout, routes of consumption, hours, rules, number of visitors, and staff. Data provided specific to the state where the site is located: eligibility. Data provided specific to all sites in Germany: other characteristics, services provided within the SCS. The number of visitors is not specific to the inhalation room and is combined with the number of visitors …
			Zurhold, H; Degkwitz, P; Verthein, U; Hasen, C. 2003. Drug consumption rooms in Hamburg, Germany: evaluation of the effects on harm reduction and the reduction of public nuisance. Journal of Drug Issues, 664-688.	Yes	Integrated	6 spaces for injection and 3 spaces for inhalation	Injection Inhalation	6 days/week; 42 hours/week	Violence towards staff/users, sexism, drug dealing, equipment and drug sharing, and assisting other users prohibited; 30 minute time limit	Occasional and first-time users excluded; users who are dependent, experience, adults, determined to use eligible; users in maintenance treatment allowed	Public drug users in the open drug scene	100-150 visitors	Staff trained in first aid; equipment available for resuscitation (emergency protocols) Objectives include abstinence and health promotion, nuisance reduction Waiting period: 60 mins maximum	Social workers; psychologists; nurses; doctors on occasion	Emergency medical response	Social/drug counselling; referrals to detoxification, drug treatment	Syringe exchange		Safer drug use advice			Small amount of data specific to Fixstern; the rest of the article provides characteristics on SCS in Hamburg and in Germany in general. The number of visitors is not specific to the inhalation room and is combined with the number of visitors to the injection room.
		Kodrobs Altona	AK Konsumraum. 2011. Drug consumption rooms in Germany: a situational assessment by the AK Konsumraum. Deutsche AIDS-Hilfe e.V. Berlin.	Yes	Integrated	4 spaces for injection and 2 spaces for inhalation/intranasal	Injection Inhalation		Outside supplies prohibited; no sale and distribution of drugs	Occasional and first-time users excluded			German legislation stipulates 10 standards required for SCS: "1. Appropriate equipment of the premises that are intended to serve as a drug consumption room 2. Arrangements to ensure immediate provision of medical emergency care 3. Medical counselling and assistance for the purpose of risk minimisation in the use of narcotic drugs brought by the drug-addicted persons 4. Referral to abstinence-ori…	Staff with medical/nursing and/or pedagogic qualification; student assistants; freelancers	First aid; basic medical care; Hepatitis A & B vaccination	Onsite and bridge to psycho-social support; referrals to substitution treatment, detoxification and withdrawal	Syringe exchange; harm reduction supply distribution/for sale; condoms		Safer use principles and hepatitis infection education		Further referrals to services	Data on layout, routes of consumption, and other services are specific for Kodrobs Altona (small amounts of data in other categories are also specific to this site); the remaining data are in regards to Germany SCS in general.
		Ragazza e.V.	AK Konsumraum. 2011. Drug consumption rooms in Germany: a situational assessment by the AK Konsumraum. Deutsche AIDS-Hilfe e.V. Berlin.	Yes	Integrated	4 spaces for injection/intranasal and 6 spaces for inhalation (8 parallel consumptions maximum)	Injection Intranasal Inhalation		Outside supplies prohibited; no sale and distribution of drugs	Occasional and first-time users excluded	Women		German legislation stipulates 10 standards required for SCS: "1. Appropriate equipment of the premises that are intended to serve as a drug consumption room 2. Arrangements to ensure immediate provision of medical emergency care 3. Medical counselling and assistance for the purpose of risk minimisation in the use of narcotic drugs brought by the drug-addicted persons 4. Referral to abstinence-ori…	Staff with medical/nursing and/or pedagogic qualification; student assistants; freelancers	First aid; basic medical care; Hepatitis A & B vaccination	Onsite and bridge to psycho-social support; referrals to substitution treatment, detoxification and withdrawal	Syringe exchange; harm reduction supply distribution/for sale; condoms		Safer use principles and hepatitis infection education		Further referrals to services	Data on layout, target population, routes of consumption, and other services are specific for Ragazza (small amounts of data in other categories are also specific to this site); the remaining data are in regards to Germany SCS in general.
			Schaffer, D., Stover, H, Weichert, L. 2014. Drug consumption rooms in Europe - Models, best practice and challenges. Amsterdam, The Netherlands: Regenboog Groep				Injection Inhalation		Visual control of user's substances	Must be regular or dependent users and 18 years old; first-time/occasional users and intoxicated persons excluded	Women who are sex workers		2 staff members present at all times	Female social workers; nurses; doctors; lawyers; cultural mediators	Emergency response for overdose							All data provided in this article is specific to integrated or specialized sites, but the article does not identify Ragazza's model. Most of the information provided here is for Europe in general.
			Stoever, H. 2002. Consumption rooms - a middle ground between health and public order concerns. Journal of Drug Issues, 597-606.	Yes		6 spaces for injection and 2 spaces for inhalation	Injection Inhalation	24 hours/week	Violence, dealing, sharing of equipment and drugs, and staff assisting users prohibited; time limit	Active users; 18 years of age; not engaged in substitution therapy; accept rules		~30-40 visitors										City was not provided by the article, but does indicate that DCRs discussed in the article are in five large German cities. Based on other articles, an assumption was made that Ragazza is located in the city of Hamburg. Site-specific data for Ragazza included layout, routes of consumption, hours, and number of visitors. Data pertaining to rules and eligibility are based on general data provided b…
			Stover, HJ; Schaffer, D. 2014. SMOKE IT! Promoting a change of opiate consumption pattern - from injecting to inhaling. Harm Reduction Journal, 11:18. DOI: 10.1186/1477-7517-11-18	Yes			Injection Inhalation				Women			Exclusively women								This article provided very little data on characteristics of Ragazza.
			ZEUS GmbH. 2003. Evaluation of the work of drug consumption rooms in the Federal Republic of Germany.	Yes	Integrated	10 rooms for different purposes; 5 spaces for injection and 3 spaces for inhalation	Injection Inhalation	Mon 8am-2pm Wed 8am-2pm and 9pm-2am Thu, Fri, Sun 9pm-2am	Methadone and crack injection prohibited	Underage users must have made the decision to consume and show understanding of their dependence/harmful consequences plus consent of parent/guardians (head of SCS can make ultimate decision if use is justified after careful consideration)	Women (particularly sex workers)	~20 visits/week in 2001 (consumption room); ~90 visits in 2000 (Café)	Minimum standards under German Narcotics Act (third law amending of the Act): "1. Appropriate and functional furnishings of the rooms that are meant to serve as drug consumption rooms 2. Prompt medical care in case of emergency has to be guaranteed 3. Medical counselling and help in order to reduce the risks involved in the consumption of narcotic drugs carried by addicts 4. Arrangement for furth…	"1 manager (38.5 hrs); 2 social education workers (30 hrs); 2 social education workers (38.5 hrs); 3 social education workers (25, 19,25, 18 hrs); 2 nurses (38.5 hrs); 1 housework employee (19.25 hrs); 1 administration employee (19.25 hrs); 1 disinfector (19.5 hrs); 1 doctor (6 hrs); pedagogue freelancers (approx. 60 hrs)"	Basic medical care; additional care in jail/hospital	Shelter arrangements; health counselling (HIV, Hepatitis, drug addiction, therapy, pregnant women); advice on safer-use, crack, legal, debts; referral to doctors, substitutes, therapy, crisis intervention, counselling (for relatives and children); SCS has external affiliations with counselling centres, social security office, therapy and work placements		Food; shower; laundry			Street social work	Data provided specific to the site: layout, routes of consumption, hours, rules, number of visitors, staff, target population, health services, social services, and other services. Data provided specific to the state where the site is located: eligibility. Data provided specific to all sites in Germany: other characteristics, services provided within the SCS. The number of visitors is not specifi…
		Stay Alive	AK Konsumraum. 2011. Drug consumption rooms in Germany: a situational assessment by the AK Konsumraum. Deutsche AIDS-Hilfe e.V. Berlin.	Yes	Integrated	8 spaces for injection, inhalation, and intranasal	Injection Inhalation Intranasal		Outside supplies prohibited; no sale and distribution of drugs	Occasional and first-time users excluded			German legislation stipulates 10 standards required for SCS: "1. Appropriate equipment of the premises that are intended to serve as a drug consumption room 2. Arrangements to ensure immediate provision of medical emergency care 3. Medical counselling and assistance for the purpose of risk minimisation in the use of narcotic drugs brought by the drug-addicted persons 4. Referral to abstinence-ori…	Staff with medical/nursing and/or pedagogic qualification; student assistants; freelancers	First aid; basic medical care; Hepatitis A & B vaccination	Onsite and bridge to psycho-social support; referrals to substitution treatment, detoxification and withdrawal	Syringe exchange; harm reduction supply distribution/for sale; condoms		Safer use principles and hepatitis infection education			Data on layout and routes of consumption are specific for Stay Alive (small amounts of data in other categories are also specific to this site); the remaining data are in regards to Germany SCS in general.
			Stoever, H. 2002. Consumption rooms - a middle ground between health and public order concerns. Journal of Drug Issues, 597-606.	Yes		6 spaces for injection and 2 spaces for inhalation	Injection Inhalation	36 hours/week	Violence, dealing, sharing of equipment and drugs, and staff assisting users prohibited; time limit	Active users; 18 years of age; not engaged in substitution therapy; accept rules		100 visits/day										City was not provided by the article, but does indicate that DCRs discussed in the article are in five large German cities. Based on other articles, an assumption was made that Stay Alive is located in the city of Hamburg. Site-specific data for Stay Alive included layout, routes of consumption, hours, and number of visitors. Data pertaining to rules and eligibility are based on general data prov…
			ZEUS GmbH. 2003. Evaluation of the work of drug consumption rooms in the Federal Republic of Germany.	Yes	Integrated	~13 rooms for different purposes; 6 spaces for injection and 2 spaces for inhalation	Injection Inhalation	Mon 11:30am-7:30pm Tue-Fri 1-7:30pm Holidays 1-7:30pm	Alcohol and cannabis prohibited	Underage users must have made the decision to consume and show understanding of their dependence/harmful consequences plus consent of parent/guardians (head of SCS can make ultimate decision if use is justified after careful consideration)		240 visitors/week (consumption room); 500 visits in 2001 (Café)	Minimum standards under German Narcotics Act (third law amending of the Act): "1. Appropriate and functional furnishings of the rooms that are meant to serve as drug consumption rooms 2. Prompt medical care in case of emergency has to be guaranteed 3. Medical counselling and help in order to reduce the risks involved in the consumption of narcotic drugs carried by addicts 4. Arrangement for furth…	"1 manager (38.5 hours); 6 social education workers (38.5 hours); 1 doctor (19.5 hours); 1 nurse (19.25 hours); 1 administration employee (38.5 hours); 1 janitor/disinfector (19.25 hours); 1 cook (19.25 hours); student freelancers (~ 97.5 hours)"	Basic medical care	Shelter arrangements; health counselling (HIV, Hepatitis, drug addiction, therapy); advice on safer-use, crack, legal, debts; referral to doctors, substitutes, therapy, crisis intervention, counselling (for relatives and children); SCS has external affiliations with counselling centres, social security office, therapy and work placements; counselling also offered in Turkish		Food; shower; laundry			Group activities (e.g., painting)	Data provided specific to the site: layout, routes of consumption, hours, rules, number of visitors, staff, social services, and other services. Data provided specific to the state where the site is located: eligibility. Data provided specific to all sites in Germany: other characteristics, services provided within the SCS. The number of visitors is not specific to the inhalation room and is comb…
			Zurhold, H; Degkwitz, P; Verthein, U; Hasen, C. 2003. Drug consumption rooms in Hamburg, Germany: evaluation of the effects on harm reduction and the reduction of public nuisance. Journal of Drug Issues, 664-688.	Yes	Integrated	6 spaces for injection and 2 spaces for inhalation	Injection Inhalation	5 days/week; 35 hours/week	Violence towards staff/users, sexism, drug dealing, equipment and drug sharing, and assisting other users prohibited; 30 minute time limit	Occasional and first-time users excluded; users who are dependent, experience, adults, determined to use eligible; users in maintenance treatment allowed	Public drug users in the open drug scene	110 visitors	Staff trained in first aid; equipment available for resuscitation (emergency protocols) Objectives include abstinence and health promotion, nuisance reduction Waiting period: 30 mins	Social workers; psychologists; nurses; doctors on occasion	Emergency medical response	Social/drug counselling; referrals to detoxification, drug treatment	Syringe exchange		Safer drug use advice			Small amount of data specific to Stay Alive; the rest of the article provides characteristics on SCS in Hamburg and in Germany in general. The number of visitors is not specific to the inhalation room and is combined with the number of visitors to the injection room.
	Hannover	Fixpunkt/Step gGmbH	AK Konsumraum. 2011. Drug consumption rooms in Germany: a situational assessment by the AK Konsumraum. Deutsche AIDS-Hilfe e.V. Berlin.	Yes	Integrated	9 spaces for injection and 3 spaces for intranasal	Injection Intranasal		Outside supplies prohibited; no sale and distribution of drugs	Occasional and first-time users excluded			German legislation stipulates 10 standards required for SCS: "1. Appropriate equipment of the premises that are intended to serve as a drug consumption room 2. Arrangements to ensure immediate provision of medical emergency care 3. Medical counselling and assistance for the purpose of risk minimisation in the use of narcotic drugs brought by the drug-addicted persons 4. Referral to abstinence-ori…	Staff with medical/nursing and/or pedagogic qualification; student assistants; freelancers	First aid; basic medical care; Hepatitis A & B vaccination	Onsite and bridge to psycho-social support; referrals to substitution treatment, detoxification and withdrawal	Syringe exchange; harm reduction supply distribution/for sale; condoms		Safer use principles and hepatitis infection education		Further referrals to services	Data on layout, routes of consumption, and other services are specific for Fixpunkt/Step (small amounts of data in other categories are also specific to this site); the remaining data are in regards to Germany SCS in general.
	Koln	KAD I	AK Konsumraum. 2011. Drug consumption rooms in Germany: a situational assessment by the AK Konsumraum. Deutsche AIDS-Hilfe e.V. Berlin.	Yes	Integrated	3 spaces for injection/intranasal/inhalation	Injection Intranasal Inhalation		Outside supplies prohibited; no sale and distribution of drugs	Occasional and first-time users, people visibly intoxicated, people on substitution treatment, people who lack capacity to understand damage from drug use (particularly based on maturity) are excluded			German legislation stipulates 10 standards required for SCS: "1. Appropriate equipment of the premises that are intended to serve as a drug consumption room 2. Arrangements to ensure immediate provision of medical emergency care 3. Medical counselling and assistance for the purpose of risk minimisation in the use of narcotic drugs brought by the drug-addicted persons 4. Referral to abstinence-ori…	Staff with medical/nursing and/or pedagogic qualification; student assistants; freelancers	First aid; basic medical care; Hepatitis A & B vaccination; HIV tests; mobile medical service	Onsite and bridge to psycho-social support; referrals to substitution treatment, detoxification and withdrawal	Syringe exchange; harm reduction supply distribution/for sale; condoms		Safer use principles and hepatitis infection education		Further referrals to services	Data on layout, routes of consumption, and other services are specific for KAD 1; Data on eligibility pertain to SCS located in North Rhine-Westphalia where KAD 1 is located (Koln) and the remaining data are in regards to Germany SCS in general.
		KAD II	AK Konsumraum. 2011. Drug consumption rooms in Germany: a situational assessment by the AK Konsumraum. Deutsche AIDS-Hilfe e.V. Berlin.	Yes	Integrated	6 spaces for injection/intranasal and 2 spaces for inhalation	Injection Intranasal Inhalation		Outside supplies prohibited; no sale and distribution of drugs	Occasional and first-time users, people visibly intoxicated, people on substitution treatment, people who lack capacity to understand damage from drug use (particularly based on maturity) are excluded			German legislation stipulates 10 standards required for SCS: "1. Appropriate equipment of the premises that are intended to serve as a drug consumption room 2. Arrangements to ensure immediate provision of medical emergency care 3. Medical counselling and assistance for the purpose of risk minimisation in the use of narcotic drugs brought by the drug-addicted persons 4. Referral to abstinence-ori…	Staff with medical/nursing and/or pedagogic qualification; student assistants; freelancers	First aid; basic medical care; Hepatitis A & B vaccination	Onsite and bridge to psycho-social support; referrals to substitution treatment, detoxification and withdrawal	Syringe exchange; harm reduction supply distribution/for sale; condoms		Safer use principles and hepatitis infection education		Further referrals to services	Data on layout, routes of consumption, and other services are specific for KAD 11; Data on eligibility pertain to SCS located in North Rhine-Westphalia where KAD 11 is located (Koln) and the remaining data are in regards to Germany SCS in general.
	Munster	Indro	AK Konsumraum. 2011. Drug consumption rooms in Germany: a situational assessment by the AK Konsumraum. Deutsche AIDS-Hilfe e.V. Berlin.	Yes	Integrated	4 spaces for injection/intranasal and 1 space for inhalation	Injection Intranasal Inhalation		Outside supplies prohibited; no sale and distribution of drugs	Occasional and first-time users, people visibly intoxicated, people on substitution treatment, people who lack capacity to understand damage from drug use (particularly based on maturity) are excluded			German legislation stipulates 10 standards required for SCS: "1. Appropriate equipment of the premises that are intended to serve as a drug consumption room 2. Arrangements to ensure immediate provision of medical emergency care 3. Medical counselling and assistance for the purpose of risk minimisation in the use of narcotic drugs brought by the drug-addicted persons 4. Referral to abstinence-ori…	Staff with medical/nursing and/or pedagogic qualification; student assistants; freelancers	First aid; basic medical care; Hepatitis A & B vaccination	Onsite and bridge to psycho-social support; referrals to substitution treatment, detoxification and withdrawal	Syringe exchange; harm reduction supply distribution/for sale; condoms		Safer use principles and hepatitis infection education		Further referrals to services	Data on layout, routes of consumption, and other services are specific for Indro; Data on eligibility pertain to SCS located in North Rhine-Westphalia where Indro is located (Munster) and the remaining data are in regards to Germany SCS in general.
			Gerlach & Schneider. 2003. Consumption and Injecting Room (CIR) at INDRO, Munster, Germany	Yes	Integrated	6 spaces for injection (no booth-like partitions, only 4 users at a time) and one booth with air exhaust for inhalation	Injection Intranasal Inhalation Oral	5 days/week Mon-Thurs 11am-5pm Fri 11am-4pm	Staff are not allowed to assist injection, but advise on safe injecting practices Rules: it’s strictly prohibited to deal, pass on and share drugs and injection equipment; using drugs is only permitted within the SCS; users assisting others with injection is not tolerated and users must only use injection equipment provided by staff; no threats of violence and violence towards objects and/or peop…	Users must be at least 18 years old, dependent on illegal substances, and not currently on drug-substitution treatment. Intoxicated persons and recreational and obvious first-time users prohibited; people who are substance-dependent and are under 18 years of age may be accepted with written parental consent or with staff exception after careful examination of other possible supports.		60 drug using episodes daily on average; 15,375 in total (women: 1,763; men: 13,612); 11,717 were injection (women: 1,323; men: 10,394), 3,459 inhalation (women: 399; men: 3,060), 196 intranasal (women: 41; men: 155) and 3 oral ~10 min stay (injection) and ~15-20 mins (inhalation) on average	The SCS cannot be promoted	Two staff (trained on resuscitation for overdose) at all times and workload managed by staff rotation; There has been an increase in staff – an additional person working full time started on Jan 1, 2002. Staffing includes: 1 doctor (half-time; 20 hrs/week), 2 social workers (1 full time, 1 half-time; 20 hrs/week), 2 rescue medics (1 half-time, 1 part-time; 10 hrs/week), and 1 nurse (part-time; 8 …	Medical care for acute conditions (e.g., basic first aid and wound dressing)	Detoxification referrals; substitute therapy (methadone, buprenorphine) prescribed by GPs; primary health professionals; agencies that advise on social services and in-patient, abstinence-oriented therapies; psychosocial counselling			Safer use information and targeted informational materials to specific groups
			Stoever, H. 2002. Consumption rooms - a middle ground between health and public order concerns. Journal of Drug Issues, 597-606.	Yes		4 spaces for injection (maximum 6 users) and 1 space for inhalation	Injection Inhalation	27 hours/week	Violence, dealing, sharing of equipment and drugs, and staff assisting users prohibited; time limit	Active users; 18 years of age; not engaged in substitution therapy; accept rules		40-60 visits/day										City was not provided by the article, but does indicate that DCRs discussed in the article are in five large German cities. Based on other articles, an assumption was made that Indro is located in the city of Munster. Site-specific data for Indro included layout, routes of consumption, hours, and number of visitors. Data pertaining to rules and eligibility are based on general data provided by th…
			ZEUS GmbH. 2003. Evaluation of the work of drug consumption rooms in the Federal Republic of Germany.	Yes	Integrated	~9 rooms for different purposes; 4-6 spaces for injection and 1 space for inhalation	Injection Inhalation	Mon-Fir 1-7pm Sat 11am-3pm		Underage users must have made the decision to consume and show understanding of their dependence/harmful consequences plus consent of parent/guardians (head of SCS can make ultimate decision if use is justified after careful consideration); people in substitution therapy are excluded		~270 consumptions/week	Minimum standards under German Narcotics Act (third law amending of the Act): "1. Appropriate and functional furnishings of the rooms that are meant to serve as drug consumption rooms 2. Prompt medical care in case of emergency has to be guaranteed 3. Medical counselling and help in order to reduce the risks involved in the consumption of narcotic drugs carried by addicts 4. Arrangement for furth…	"1 doctor (19.25 hrs); 1 paramedic, 5.5 social education worker (38.5 hrs); 1 pedagogue (38.5 hrs); 1 employee for the work with ethnic Russians living in Germany; pedagogic/student freelancers (together 48 hrs)"	Basic medical care	Shelter arrangements; health counselling (HIV, Hepatitis, drug addiction, therapy); advice on safer-use, crack, legal, debts; referral to doctors, substitutes, therapy, crisis intervention, counselling (for relatives and children); SCS has external affiliations with counselling centres, social security office, therapy and work placements		Food; shower; laundry			Work with ethnic Russians residing in Germany	Data provided specific to the site: layout, routes of consumption, hours, number of visitors, staff, and other services. Data provided specific to the state where the site is located: eligibility. Data provided specific to all sites in Germany: other characteristics, services provided within the SCS. The number of visitors is not specific to the inhalation room and is combined with the number of …
	Saarbrücken	Drogenhilfezentrum Saarbrücken gGmbH	AK Konsumraum. 2011. Drug consumption rooms in Germany: a situational assessment by the AK Konsumraum. Deutsche AIDS-Hilfe e.V. Berlin.	Yes	Integrated	13 spaces for injection/intranasal and 3 spaces for inhalation	Injection Intranasal Inhalation		Outside supplies prohibited; no sale and distribution of drugs	Occasional and first-time users excluded			German legislation stipulates 10 standards required for SCS: "1. Appropriate equipment of the premises that are intended to serve as a drug consumption room 2. Arrangements to ensure immediate provision of medical emergency care 3. Medical counselling and assistance for the purpose of risk minimisation in the use of narcotic drugs brought by the drug-addicted persons 4. Referral to abstinence-ori…	Staff with medical/nursing and/or pedagogic qualification; student assistants; freelancers	First aid; basic medical care; Hepatitis A & B vaccination; HIV tests; hepatitis tests	Onsite and bridge to psycho-social support; referrals to substitution treatment, detoxification and withdrawal	Syringe exchange; harm reduction supply distribution/for sale; condoms		Safer use principles and hepatitis infection education		services for women; further referrals to services; KISS group	Data on layout and routes of consumption are specific for Drogenhilfezentrum Saarbrücken gGmbH; the remaining data are in regards to Germany SCS in general. There is no definition or explanation of what the KISS group consists of in the article.
	Wuppertal	Gleis 1	AK Konsumraum. 2011. Drug consumption rooms in Germany: a situational assessment by the AK Konsumraum. Deutsche AIDS-Hilfe e.V. Berlin.	Yes	Integrated	5 spaces for injection and 4 spaces for inhalation	Injection Inhalation		Outside supplies prohibited; no sale and distribution of drugs	Occasional and first-time users, people visibly intoxicated, people on substitution treatment, people who lack capacity to understand damage from drug use (particularly based on maturity) are excluded			German legislation stipulates 10 standards required for SCS: "1. Appropriate equipment of the premises that are intended to serve as a drug consumption room 2. Arrangements to ensure immediate provision of medical emergency care 3. Medical counselling and assistance for the purpose of risk minimisation in the use of narcotic drugs brought by the drug-addicted persons 4. Referral to abstinence-ori…	Staff with medical/nursing and/or pedagogic qualification; student assistants; freelancers	First aid; basic medical care; Hepatitis A & B vaccination; HIV tests	Onsite and bridge to psycho-social support; referrals to substitution treatment, detoxification and withdrawal	Syringe exchange; harm reduction supply distribution/for sale; condoms		Safer use principles and hepatitis infection education		Further referrals to services	Data on layout, routes of consumption, and other services are specific for Gleis 1; Data on eligibility pertain to SCS located in North Rhine-Westphalia where Gleis 1 is located (Wuppertal) and the remaining data are in regards to Germany SCS in general.
			ZEUS GmbH. 2003. Evaluation of the work of drug consumption rooms in the Federal Republic of Germany.	Yes	Integrated	~16 rooms for different purposes; 5 spaces for injection and 3 spaces for inhalation	Injection Inhalation	Mon-Fri 11am-5pm		Underage users must have made the decision to consume and show understanding of their dependence/harmful consequences plus consent of parent/guardians (head of SCS can make ultimate decision if use is justified after careful consideration); people in substitution therapy are excluded		~300 consumptions/week (11.6% consumptions by women); 100-150 saily visits in the café	Minimum standards under German Narcotics Act (third law amending of the Act): "1. Appropriate and functional furnishings of the rooms that are meant to serve as drug consumption rooms 2. Prompt medical care in case of emergency has to be guaranteed 3. Medical counselling and help in order to reduce the risks involved in the consumption of narcotic drugs carried by addicts 4. Arrangement for furth…	"1 psychiatric doctor (12 hrs); 1 nurse/social therapist (38.5 hrs), 1nurse/social education worker (30 hrs); 1 receptionist (30 hrs); 1 student freelancer (10 hrs); 4 paramedics (together 41 hrs); 1 social education worker for management (38.5 hrs); employee for immediate care and administration (30 hrs); 1 psycho-social care (38.5 hrs); 1 secretary (30 hrs); 1 cook (20 hrs); community service w…	Basic medical care	Shelter arrangements; health counselling (HIV, Hepatitis, drug addiction, therapy); advice on safer-use, crack, legal, debts; referral to doctors, substitutes, therapy, crisis intervention, counselling (for relatives and children); SCS has external affiliations with counselling centres, social security office, therapy and work placements		Food; shower; laundry			Work on the street	Data provided specific to the site: layout, routes of consumption, hours, number of visitors, staff, other services, and other characteristics. Data provided specific to the state where the site is located: eligibility. Data provided specific to all sites in Germany: other characteristics, services provided within the SCS. The number of visitors is not specific to the inhalation room and is combi…
Luxembourg	City of Luxembourg	Abrigado	International Network of Drug Consumption Rooms. N.d. Luxembourg overview.	Yes	Integrated	Injection room and inhalation room (which opened in 2012)	Injection Inhalation					1,600 users have signed user contract (up to 2015)		Nursing staff, educators, social pedagogues, sociologists, psychologists	On site HIV and Hepatitis C testing as well as primary care services				Counselling on safer use			The number of visitors is not specific to the blow room and is combined with the number of visitors to the injection room.
			Origer, A., Lopes da Costa, S., Diederich, C., Schram, S. 2016. National Drug Report Grand Duchy of Luxembourg. New developments, trends and in-depth information on selected issues. The state of the drugs problem in the grand duchy of Luxembourg.	Yes	Integrated	Injection room with 8 tables and inhalation room with 6 tables	Injection Intranasal Inhalation	Open 7 days a week				June 2005-December 2014 (supervised consumption room) number of user contracts signed: 1,605 (2012=222; 2013=139; 2014=142; 2015=108) number of user episodes: 306,176 (2012=37,004; 2013=38,633; 2014=40,012; 2015=49,120) December 2003-December 2014 (day care) number of clients: 581,686 (2012=55,622; 2013=55,575; 2014=59,700; 2015=60,144) December 2003-December 2015 (night shelter) number of differ…				Facilities for counselling		Facilities for washing and laundry		Night shelter (42 beds), day care, accommodation		Data on number of visitors is not specific to the blow room and are combined with the number of visitors to the injection room. This article provides annual data starting in 2009, but we only extracted 2012 and onwards as that's when the blowing room opened.
			Schatz, E., Nougier, M. 2012. International Drug Policy Consortium Briefing Paper. Drug consumption rooms - evidence and practice.	Yes	Integrated	7 spaces for injection and 3-4 spaces for inhalation (pilot project; February 2012)	Injection Inhalation	6 days/week; 6 hrs/day	On premises dealing of drugs prohibited; users must sign a ‘terms of use’ contract	18 years and over; drug dependent; not on substitution treatment, not pregnant or with child, not intoxicated		170,000 consumptions (since 2005); 26,929 visits in 2011; 207 average visitors/day (Kontact Café); 96 average visitors/day (SCS)		23 multilingual staff (doctors, nurses, social workers/assistants, psychologists, educators, sociologists)	Drop-in centre (Kontakt Cafe) with medical care (part-time), on-site HIV/hepatitis C testing, nursery		Needle and syringe exchange program		Counselling on safer use	Night shelter (42 beds)		The number of visitors is not specific to the inhalation room and are combined with injection visitors; Conflicting number of inhalation places throughout the article.
			Temenos, C. 2017. Everyday proper politics: rereading the post-political through mobilities of drug policy activism. Transactions of the Institute of British Geographers. DOI: 10.111/trans.12192	Yes	Integrated	Supervised injection and inhalation room	Injection Inhalation						Portable structure that was moved downhill and the entrance rotated to provide more privacy to users				Needle exchange	Drop-in cafe		‘Bridge’ for users to find a bed and/or treatment
Netherlands	Arnhem	Stichting Gelders Centrum Voor Verslavingszorg	Joint Select Committee Into Safe Injection Rooms. 1998. Report on the Establishment or Trial of Safe Injecting Rooms. Parliament of New South Wales.	Yes	Integrated	Entry controlled by worker in a small office inside the front door; large open sitting/recreation area space (10x8 metres); 1 space for injection and 1 space for inhalation regulated by staff member (both rooms 2x3 metres; 8 people at a time; 1 metre square window in doors for observation)	Inhalation Injection	Mon-Fri 9am-10pm Sat, Sun 2pm-10pm	A booking systems controls access to the injecting room; injecting anywhere other than the injecting room is prohibited	Users are required to apply and be approved to use the SCS, be 18 years of age, and have a history of drug use; screening for troublemakers is not as formalized as other SCS (e.g., Rotterdam), however access is restricted to residents of Arnhem			Police involvement; use the SCS to manage drug use in the city and gather information on drug use for crime prevention	Worker in a small office inside the front door who controls entry into the SCS; staff prepare food				Cafeteria with coffee, tea, soft drinks, soup, bread, etc.
			Kerr, T. 2000. Safe injection facilities: proposal for a Vancouver pilot project	Yes	Unclear	Entry controlled by worker in a small office inside the front door; large open sitting/recreation area space (10x8 metres); 1 space for injection and 1 space for inhalation regulated by staff member (both rooms 2x3 metres; 8 people at a time; 1 metre square window in doors for observation)	Inhalation Injection	Mon-Fri 9am-10pm Sat, Sun 2pm-10pm		Users are required to apply and be approved to use the SCS; access restricted to residents of Arnhem			Funded by the government; located next to methadone clinic in area characterized as a major prostitution area; provides information to police on drug use to address crime prevention; police consult with users regarding crime and drug trafficking					Food and beverages
	Rotterdam	Buurthuis	van der Poel, A; Barendregt, C; van de Mheen, D. 2003. Drug consumption rooms in Rotterdam: an explorative description. European Addiction Research, 9; 94-100.	Yes	Integrated	5-6 spaces for injection and 10-14 spaces for inhalation	Injection Inhalation	10am-2am daily	Time limit: none		People experiencing homelessness	25-30 passes			Medical care	Housing projects; the Cocaine project; rehab clinics; talk about problems; information on assistance (e.g., housing, debts, justice); treatment; information on therapy (e.g. cure, methadone)	Syringe exchange (including needles, tin foil, alcohol pads)	Coffee; meals; place to wash clothes and shower	Safe drug use information			Based on the survey of service users, it is unclear whether education is provided at this site. The number of visitors is not specific to the inhalation room and is combined with the number of visitors to the injection room as well.
		Keetje Tippel	van der Poel, A; Barendregt, C; van de Mheen, D. 2003. Drug consumption rooms in Rotterdam: an explorative description. European Addiction Research, 9; 94-100.	Yes	Integrated	5 spaces for injection and 14 spaces for inhalation	Injection Inhalation	6pm-7am daily	Time limit: 30 min (inhalation); 60 min (injection)		Female sex workers	250 passes			Medical care	Housing projects; the Cocaine project; rehab clinics; talk about problems; information on assistance (e.g., housing, debts, justice); treatment; information on therapy (e.g. cure, methadone)	Syringe exchange (including needles, tin foil, alcohol pads)	Coffee; meals; place to wash clothes and shower	Safe drug use information			The number of visitors is not specific to the inhalation room and is combined with the number of visitors to the injection room as well.
		Moerkerkestraat	van der Poel, A; Barendregt, C; van de Mheen, D. 2003. Drug consumption rooms in Rotterdam: an explorative description. European Addiction Research, 9; 94-100.	Yes	Integrated	5-6 spaces for injection and 10-14 spaces for inhalation	Injection Inhalation	11am-3am daily	Time limit: none		People experiencing homelessness	25-30 passes			Medical care	Housing projects; the Cocaine project; rehab clinics; talk about problems; information on assistance (e.g., housing, debts, justice); treatment; information on therapy (e.g. cure, methadone)	Syringe exchange (including needles, tin foil, alcohol pads)	Coffee; meals; place to wash clothes and shower	Safe drug use information			Based on the survey of service users, it is unclear whether education is provided at this site. The number of visitors is not specific to the inhalation room and is combined with the number of visitors to the injection room as well.
		Pauluskerk	Joint Select Committee Into Safe Injection Rooms. 1998. Report on the Establishment or Trial of Safe Injecting Rooms. Parliament of New South Wales.	Yes	Integrated	Various rooms for different purposes; 1 space for injection (2 tables for 6 users at a time) and 1 space for inhalation (each space ~3x5 metres)	Injection Inhalation	Mon-Fri 9:30am-4pm and 7pm-8pm and 11pm-midnight Sat/Sun 3pm-4pm and 7pm-8pm and 11pm-midnight	3 dealers on site (at certain times) who have been screened by police and operate under certain conditions: quality of drugs are tested, prices are required to be reasonable, absolutely no exploitation or use of violence; users purchasing from the dealers are able to voice their comments in weekly meetings	Users must be 18 years old, have a history of drug use, and apply and the application screened by a panel (including social workers and police). If approved users are issued passes which have 3 privilege levels – to the “tolerance zones” (i.e., injecting room); to the general facilities; or to other facilities the church offers to users who do not use drugs. Known criminals and trouble makers are…		1,000 passes issued; 100-200 people use the SCS daily; 40% of users come exclusively to use the 'tolerance zones' (i.e., injecting room) and 60% also participate in the activities.		25 paid staff: nurses, 3 social workers, security personnel (half of the staff numbers and are on premises during all opening hours), over 200 volunteers	Nurses attend to health needs (e.g., treating infected wounds, arranging doctors visits)	Social workers assist with housing and social benefit applications and run life skills projects; additional activities and classes are offered (e.g., crafts, painting and drawing, discussion groups and Bible studies); between 8-11pm counselling is provided	Sterile needles	cafeteria with coffee, tea, soft drinks, soup, bread, etc.	Nurse provides information on safer injecting practices			The number of visitors is not specific to the inhalation room and is combined with the number of visitors to the injection room as well.
			van der Poel, A; Barendregt, C; van de Mheen, D. 2003. Drug consumption rooms in Rotterdam: an explorative description. European Addiction Research, 9; 94-100.	Yes	Integrated	20 spaces for injection and 20 spaces for inhalation	Injection Inhalation	9:30am-4pm and 7pm-2am daily	Time limit: 15-30 min (inhalation); none (injecting) Basing prohibited (however users admitted to basing)			250 passes			Medical care	Housing projects; the cocaine project; rehab clinics; talk about problems; information on assistance (e.g., housing, debts, justice); treatment; information on therapy (e.g. cure, methadone)	Syringe exchange (including needles, tin foil, alcohol pads)	Coffee; meals; place to wash clothes and shower	Safe drug use information	Shelter		The number of visitors is not specific to the inhalation room and is combined with the number of visitors to the injection room as well.
