# Supplementary material for: To what extent do supervised drug consumption services incorporate non-injection routes of administration? A systematic scoping review documenting existing facilities
Source: Harm Reduct J. 2020 Oct 7;17:72. doi: 10.1186/s12954-020-00414-y (PMC7539556; doi:10.1186/s12954-020-00414-y)
Supplement: Supplementary file 6 — Additional file 6. Data extraction of program participant characteristics. [file 12954_2020_414_MOESM6_ESM.xlsx]

## Sheet: Extraction
Author, Year	Location	Name	Age of Service Users	Sex/Gender of Service Users	Ethnicity of Service Users	Average Length of Drug Use of Service Users	Housing Status of Service Users	Other Characteristics	Notes
AK Konsumraum. (2011). Drug consumption rooms in Germany: A situational assessment by the AK Konsumraum. Retrieved from akzept e.V. Federal Association for Accepting Drug Work and Humane Drug Policy website: http://www.akzept.org/pdf/aktuel_pdf/DKR07af1Eng.pdf	Germany: Aachen Bielefeld Bochum Bonn Bortmund Dusseldorf Essen Koln Munster Troisdorf Wuppertal	Suchthlifedirekt Drogenhilfezentrum Krisenhilfe Bochum e.V. Verein fur Gefahretenhilfe KICK - Aide-Hilfe Dusseldorfer Suchthilife direct Essen KAD I & KAD II INDRO e.V. Drogenhilfe e.V. Gleis 1	26-35: 46%	Women: ~15% Ratio of women only predominates in the group of 18-25 years*					*Authors note this may be an indication that young women accept help for their substance use earlier than men.
Clarke, J. (2000). Report on Visit to Drug Programs in Amsterdam, Netherlands and Frankfurt, Germany. Vancouver: City of Vancouver.	Amsterdam, Netherlands	No specific sites provided						30% injecton users 70% non-injection users and consume heroin or cocaine via inhalaton or intranasal
Drugs and Crime Prevention Committee. (2002). Inquiry into the inhalation of volatile substances: Discussion paper. Retrieved from Parliament of Victoria website: https://www.parliament.vic.gov.au/images/stories/committees/dcpc/Volatile_substances/Volatile_Substances_discuss_paper1.pdf	Victoria, Australia	Berry Street					Residents of Berry Street
European Monitoring Centre for Drugs and Drug Addiction. (2017). Drug-Related Infectious Diseases in Europe: Update From the EMCDDA Expert Network. https://doi.org/10.2810/68214	France: Strasbourg Paris	No specific sites provided						43% injection users who consume morphine sulphate 43% consume crack (1/3 via injection and 2/3 via inhalation)
Fischer, B., & Allard, C. (2007). Feasibility Study on “Supervised Drug Consumption” Options in the City of Victoria. Retrieved from Centre for Addictions Research of British Columbia, University of Victoria website: https://www.uvic.ca/research/centres/cisur/assets/docs/report-feasibility-supervised-drug-consumption.pdf	Canada: Victoria Netherlands: Rotterdam, others not specified Germany: Berlin Hamburg Frankfurt Hannover Saarbrucken Switzerland: Zurich, others not specified	No specific sites provided	Caters in large part to older (e.g., 30 year old +) users			At least 10 years	Disproportionately characterized by unstable housing	European users: 15-50% never been in treatment, ~60-90% local residents but non-locals accessing SCS increases in highly centralized drug markets (e.g., Frankfurt, Barcelona); disproportionately characterized as public injectors, intensive drug users, low education, history of injection-related health problems, non-fatal overdose, previous incarceration, unstable income (many reporting crime and/…
Gerlach, R., & Schneider, W. (2003). Consumption and Injecting Room (CIR) at INDRO, Munster, Germany: Annual Report 2002 (English Version)—Report Period: January to December 2002. Retrieved from INDRO e.V. website: https://indro-online.de/en/consumption-and-injecting-room-cir/	Munster, Germany	INDRO	18-25: 28% 26-35: 44.5% 35+: 27.5%	Men-women ratio: 9:1				Substances consumed by users: 90% heroin 5% cocaine 4% heroine/cocaine mixtures 0.5% heroin/benzodiazepine mixtures 0.5% cocaine/benzodiazepine mixtures
Home Office. (2014). Drugs: International Comparators. UK: GOV.UK.	Copenhagen, Denmark	Skyen		Fewer women than hoped			Homeless: ~80%	Used by a small number of frequent users ~half of users not from Copenhagen (some from Jutland peninsula and Sweden)
Hunt, N. (2006b). Paper C: an overview of models of delivery of drug consumption rooms. Retrieved from Joseph Rowntree Foundation website: http://neilhunt.org/Reports/2006-JRF-drug-consumption-rooms-models-of-delivery-hunt.pdf	Netherlands: Amsterdam (n=3) Apeldoorn (n=1) Arnhem (n=2) den Hertogenbosch (n=1) Deventer (n=1) Eindhoven (n=2) Groningen (n=1) Heerlen (n=1) Maastricht (n=1) Rotterdam (n=7) Utrecht (n=1) Venlo (n=1) Germany: Hanover (n=1) Saarbrucken (n=1) Frankfurt (n=2) Hamburg (n=1+) Munster Wuppertal Essen Cologne Aachen Dortmund Bochum Bonn Bielefeld Berlin Switzerland: Basle (n=2) Berne (n=1) Biel (n=1) …	No specific sites provided, other than Pauluskerk (Netherlands)			Large proportion from minority ethnic groups
Hunt, N. (2006). Paper B: The evaluation literature on drug consumption rooms. Retrieved from Joseph Rowntree Foundation website: https://www.jrf.org.uk/sites/default/files/jrf/migrated/files/Hunt-DCR-B.pdf	Netherlands: no cities provided Germany: Frankfurt, Hamburg, no other cities specified Switzerland: Berne, Zurich, no other cities specified	No specific sites provided	Over 30 (rarely under 20)	Male: 70-90%		More than 10 years (rarely users for less than 1–2 years)	Services ithat target homeless drug users (Netherlands) or where homelessness is high (Spain): 42–67%. Unstable accommodation or homelessness: All users: 5–33%	Swiss study (2003): 4/736 users reported first injection at an SCS (suspected in 8 other cases) Other Swiss studies (1995, 2001): 4.5% and 2.7% of users first injection at an SCS Minority of users report public injecting (Switzerland – 20%; Australia – within last month 39%) Lifetime incarceration: 38% (Spain)-75% (Switzerland). Recent incarceration (last 12 months): 20-38% No more than 1/4 users…
Joint Select Committee into Safe Injecting Rooms. (1998). Report on the Establishment or Trial of Safe Injecting Rooms. Retrieved from Parliament of New South Wales website: https://www.parliament.nsw.gov.au/lcdocs/inquiries/2042/Committee%20Report%2018%20February%201998%20-%20Inquiry%20into%20S.pdf	Rotterdam, Netherlands Arnhem, Netherlands	R: Pauluskerk A: Stichting Gelders Centrum Voor Verslavingszorg	R: 30+: 84% A: no data	R: Male: 83% A: no data	R: Dutch-born: 53% Originate from Surinam, the Antilles, Indonesia and Morocco: 47% A: no data		R: Homeless: 40% A: no data	Both R and A: 60% of users don't use the SCS only to consume drugs but also for the activities 40% of users only use the SCS for the tolerance zones 40% of users are homeless (~half spend the night in the on-site shelter) 30% of users don't attend the methadone program 76% use heroin and cocaine 11% use heroin only 10% use cocaine only
Origer, A., Lopes da Costa, S., Diederich, C., & Schram, S. (2016). 2016 national drug report: The state of the drugs problem in the Grand Duchy of Luxembourg. Retrieved from Luxembourg Institute of Health website: http://sante.public.lu/fr/publications/e/etat-drogue-gdl-rapport-relis-2016-fr-en/index.html	City of Luxembourg, Luxembourg	Abrigado	35-44: 48%	Men: 86%				Most commonly used drugs: 78% heroin 13% cocaine 9% both Increase of cocaine use (2014: 6%, 2015: 13%) Route of administration: 54% injection, 43% inhalation, and 3% of intranasal
Otter, D. (n.d.). Safe consumption facilities: Evidence and models.	Netherlands: 25 cities Spain: Barcelona, Madrid, and 2 other cities Luxembourg: City of Luxembourg Switzerland: Berne and 7 other cities	N: 37 SCS (no specific sites provided) S: 7 SCS (no specific sites provided) L: Abrigado S: 13 SCS (no specific sites provided)	N: Average = 45 S: Average = 35 L: Average 25-34 S: Average (Berne) = 38	N: Men: 90% Women: 10% S: Men: 80% Women: 20% L: Men: 80% Women: 20% S: Men: 74.1% Women: 25.9%
Peacey, J. (2014). Drug Consumption Rooms in Europe: Client experience survey in Amsterdam and Rotterdam. Retrieved from European Harm Reduction Network website: http://www.academia.edu/9215441/Drug_Consumption_Rooms_in_Europe_Client_experience_survey_in_Amsterdam_and_Rotterdam	Amsterdam, Netherlands Rotterdam, Netherlands	A: name not provided R1: name not provided R2: name not provided R3: name not provided R4: name not provided	A: Average = 43 R1: Average = 50 R2: Average = 53 R3: Average = 51 All four sites combined: Average = 49	A: Male: 83% Female: 17% R1: Male: 100% R2: Male: 86% Female: 14% R3: Male: 91% Female: 9% All four sites combined: Male: 91% Female: 9%	A: Western European: 76% Eastern European: 24% R1: Suriname: 53% North African: 21% Western Europe: 11% Middle East: 6% East Africa, Eastern Europe, West Africa: 6% each R2: South American Surinamese: 59% Western Europe: 17% North America: 10% North Africa: 7% Middle East, East Africa: 3% each R3: Netherlands: 41% Morocco: 15% Suriname: 12% All four sites combined: South American-born: 32% Surina…		A: Homeless: 50% Homeless in the past: 50% R1: Homeless: 32% Homeless in the past: 59% Never homeless: 9% R2: Homeless: 32% Homeless in the past: 59% Never homeless: 9% R3: Homeless: 14% Homeless in the past: 74% Never homeless: 8% All four sites combined: Living alone: 67% “Sheltered housing”: 13% Emergency shelter: <1% Living with: Partner or spouse: 8% Friends: 3% Other relatives: 3% Other arr…	Languages spoken: 51% Dutch; 10% Arabic; 6% English; 4% German; 4% Berber; the remaining 25% Italian, French, Russian, other; users from Suriname (78%), the Netherlands (95%), and Belgium (100%) spoke Dutch; Papiamentu, Negerhollands/Jersey Dutch "Negro Dutch" <4% of users; 64% of users completed the Dutch-language questionnaire Marital status: 61% single; 11% married or living with a partner; 25…
San Francisco Department of Public Health. (2017). Harm reduction services in San Francisco. Retrieved from San Francisco Department of Public Health website: https://www.sfdph.org/dph/files/SIStaskforce/IssueBrief-06202017.pdf	Netherlands: 25 cities Spain: Barcelona, Madrid, and 5 other cities Luxembourg: City of Luxembourg Switzerland: Berne and 7 other cities	N: 31 SCS (no specific sites provided) S: 13 SCS (no specific sites provided) L: Abrigado S: 12 SCS (no specific sites provided)	N: Average = 45 S: Average = 34 L: Average = 25-34 S: Average (Berne) = 38	N: Men: 90% Women: 10% S: Men: 80% Women: 20% L: Men: 80% Women: 20% S: Men: 74.1% Women: 25.9%
Schatz, E., & Nougier, M. (2012). Drug consumption rooms: Evidence and practice. Retrieved from International Drug Policy Consortium website: https://www.drugsandalcohol.ie/17898/1/IDPC-Briefing-Paper_Drug-consumption-rooms.pdf	Netherlands: 25 cities Germany: Hamburg, Frankfurt, and 15 other cities Spain: Barcelona, Madrid, St Adrià del Besòs, Bilbao, and Lleida; others cities not specified Norway: Olso Luxembourg: City of Luxembourg Switzerland: Berne, Geneva, and 6 other cities	N: 37 SCS (no specific sites provided) G: 26 SCS (no specific sites provided) S: 13 SCS (no specific sites provided) N: 1 SCS (no specific sites provided) L: Abrigado S: 13 SCS (only Contact Netz specified)	N: Average = 45 G: Average = 26-35 S: Average = 34 N: no data L: Average = 25-34 S: Average (Berne) = 38	N: Men: 90% Women: 10% G: Men: 85% Women: 15% S: Men: 80% Women: 20% N: no data L: Men: 80% Women: 20% S: Men: 74.1% Women: 25.9%	N: no data G: no data S: Majority Spanish or European (large number also from Eastern Europe + North Africa) N: no data L: no data S: no data			N: 24 users/day on average (range: 2-60) non-injection users: 90% Main substances consumed: heroin, crack/coke base G: Frankfurt (2003-2009): up to 4,700 users/year Main substances consumed: 82% heroin, 36% crack S: Main substances consumed: cocaine most popular (except in Bilbao and Sala Balaurd, 2009); heroin most popular in Barcelona (2011); speedball most popular in Madrid (2011) Injection mo…
Stover, H., Forster, S., & Padberg, C. (2014). Monitoring Report of the 4 Drug Consumption Rooms (DCRs) in Frankfurt/Germany. Retrieved from Institution of Addiction Research, Frankfurt University of Applied Sciences website: https://www.researchgate.net/publication/301659525_Monitoring_Report_of_the_4_Drug_Consumption_Rooms_DCRs_in_FrankfurtGermany_1_Jan_-_31_Dec_2014	Frankfurt, Germany	Niddastraße Elbestraße Schielestraße La Strada	Average = 37.5** New users (men and women) average = 35.0 Continuers (men and women) average = 38.3 New women users average = 32.5 Women continuers average = 37.2	Men: 84% Women: 16% New users: 83% men, 17% women Continuators: 85% men, 15% women			Secured housing: 78% Precarious housing (homeless, shelters, other temporary housing): 22% Users living in Frankfurt am Main highest precarious housing situations: 32%	Non-injection routes of consumption 6% (2014) Residence: Frankfurt am Main 41%; Hessen 27%; other Federal States 31.9% Residents of Frankfurt: 585 instances of drug use Unemployment: 65% unemployed (76% women, 63% men, 65% new users, 66% continuers) Need for support and use of aid: 31% injection room users want assistance for residential treatment; 31% want detoxification; 31% help finding employ…	**Average age has risen 3.1 years from 2009 to 2014 and 4.2 years from 2003 to 2014
Temenos, C. (2017). Everyday proper politics: Rereading the post-political through mobilities of drug policy activism. Transactions of the Institute of British Geographers, 42(4), 584–596. https://doi.org/10.1111/tran.12192	City of Luxembourg, Luxembourg	Abrigado			Large percentage: Portuguese-Luxembourgers
van der Poel, A., Barendregt, C., & van de Mheen, D. (2003). Drug consumption rooms in Rotterdam: An explorative description. European Addiction Research, 9(2), 94–100. https://doi.org/10.1159/000068807	Rotterdam, Netherlands	R1: Pauluskerk R2: Keetje Tippel R3: Buurthuis Moerkerkestraat		R1: Male: 97% Female: 3% R2: Female: 100% R3: Male: 90% Female: 10% All three sites combined: Male: 67% Female: 33%	R1: Dutch: 27% Other: 73% R2: Dutch: 65% Other: 53% R3: Dutch: 50% Other: 50% All three sites combined: Dutch: 45% Other: 55%		R1: Permanent address (living in a house or room): 59% No fixed abode (homeless, night shelters, living in squats, wandering around): 40% R2: Permanent address (living in a house or room): 25% No fixed abode (homeless, night shelters, living in squats, wandering around): 75% R3: Permanent address (living in a house or room): 0% No fixed abode (homeless, night shelters, living in squats, wandering…
Weekes, J., Percy, L., & Cumberland, K. (2005). Supervised Injection Facilities (SIFs) FAQs. Retrieved from Canadian Centre on Substance Abuse website: http://www.ccsa.ca/Resource%20Library/ccsa-010657-2004.pdf	Canada: Vancouver Australia: Sydney Netherlands: no cities provided Germany: Hamburg, Rotterdam, Frankfurt Spain: no cities provided Luxembourg: no cities provided Switzerland: Basel Austria: no cities provided	No specific sites provided	Late 30s-early 40s (female users typically younger than males)***	Majority male		More than 10 years of intravenous use		Users characterized by economic, social and health and mental health issues	***Data is not non-injection SCS specific; authors included users of non-injection SCS and injection specific SCS together
Wolf, J., Linssen, L., & de Graaf, I. (2003). Drug Consumption Facilities in the Netherlands. Journal of Drug Issues, 33(3), 649–661. https://doi.org/10.1177/002204260303300307	Netherlands: Arnhem Heerlen Amsterdam Apeldoorn Den Bosch Groningen Rotterdam	No specific sites provided					Most users have insecure living arrangements	Many users have debts, trouble with the police/courts, or health problems (e.g., wounds, damaged feet, abscesses, lung damage, hepatitis C and/or HIV); some users also have psychiatric problems (e.g., depression, anxiety)
Zobel, F., & Dubois-Arber, F. (2004). Short Appraisal of the Role and Usefulness of Drug Consumption Facilities (DCF) in the Reduction of Drug-Related Problems in Switzerland: Appraisal Produced at the Request of the Swiss Federal Office of Public Health. Retrieved from University Institute of Social and Preventative Medicine website: https://serval.unil.ch/notice/serval:BIB_7945574468C3	Switzerland: Zurich Basle Berne Biel/Bienne	No specific sites provided	Average (inhalation room) = 31.6**** Average (injection room) = 35.0			Inhalation room users: long history of drug use (some have injected and others have never injected)	Inhalation room (Biel/Bienne): 0% homeless Injection room: 11% homeless	Mode of consumption: 28% inhalation; 48% injection; 24% both Inhalation room users: fewer social problems, more likely to be employed (54% full-time employment vs. 22% injection room users), been incarcerated fewer times (11% incarcerated in previous two years vs. 38%), have better health (none reported HIV vs. 10% and 1/3 had hepatitis C vs. 2/3), half had previously injected, almost all had use…	****Only 10% under 25
